# Supplementary material for: Symplasmic phloem loading and subcellular transport in storage roots are key factors for carbon allocation in cassava
Source: Plant Physiol. 2024 May 22;196(2):1322–39. doi: 10.1093/plphys/kiae298 (PMC11483629; doi:10.1093/plphys/kiae298)
Supplement: kiae298_Supplementary_Data [file kiae298_Supplementary_Data.zip]

Archive with 21 entries (21 files):
- Editing_Supplementary Dataset 1.csv
- Editing_Supplementary Dataset 2.csv
- Editing_Supplementary Dataset 3.csv
- Editing_Supplementary Dataset 4.csv
- Editing_Supplementary Dataset 5.csv
- Editing_Supplementary Dataset 6.csv
- Editing_Supplementary Dataset 7.xlsx
- Editing_Supplementary File 1.treefile
- Editing_Supplementary File 10.treefile
- Editing_Supplementary File 11.treefile
- Editing_Supplementary File 2.treefile
- Editing_Supplementary File 3.treefile
- Editing_Supplementary File 4.treefile
- Editing_Supplementary File 5.treefile
- Editing_Supplementary File 6.treefile
- Editing_Supplementary File 7.treefile
- Editing_Supplementary File 8.treefile
- Editing_Supplementary File 9.treefile
- pp.00276.2024-s22.pdf
- PP2024RA00276R1Supplementary Figures.pdf
- Video 1.mp4
