# Supplementary material for: Symplasmic phloem loading and subcellular transport in storage roots are key factors for carbon allocation in cassava
Source: Plant Physiol. 2024 May 22;196(2):1322–39. doi: 10.1093/plphys/kiae298 (PMC11483629; doi:10.1093/plphys/kiae298)
Supplement: kiae298_Supplementary_Data [file kiae298_Supplementary_Data.zip › Editing_Supplementary Dataset 1.csv]

Sample	tech_rep	Stage	Tissue	Replicate	Weight	Type	blank	hxk	pgi	inv	V_total	V_buffer	V_measured	Digestion
T001	1	PB	SoL	a	0.0051	sugar	0.14215385	0.162	0.1708	0.35527273	1.358	0.2	0.005	1
T005	1	PB	Bark	a	0.0054	sugar	0.13376923	0.17566667	0.1948	0.42163636	1.358	0.2	0.005	1
T006	1	PB	Wood	a	0.0053	sugar	0.13123077	0.15	0.1686	0.24772727	1.358	0.2	0.005	1
T008	1	PB	SoL	b	0.0049	sugar	0.15657143	0.16633333	0.172	0.3782	1.25	0.2	0.005	1
T012	1	PB	Bark	b	0.0047	sugar	0.13523077	0.173	0.189	0.44490909	1.25	0.2	0.005	1
T013	1	PB	Wood	b	0.0048	sugar	0.13038462	0.15233333	0.174	0.27781818	1.25	0.2	0.005	1
T014	1	PB	SR	b	0.005	sugar	0.129	0.133	0.135	0.25290909	1.25	0.2	0.005	1
T015	1	PB	SoL	c	0.0049	sugar	0.165	0.167	0.1712	0.34881818	1.25	0.2	0.005	1
T019	1	PB	Bark	c	0.0055	sugar	0.12846154	0.158	0.1722	0.40863636	1.25	0.2	0.005	1
T020	1	PB	Wood	c	0.0052	sugar	0.12992308	0.158	0.191	0.29027273	1.25	0.2	0.005	1
T021	1	PB	SR	c	0.0055	sugar	0.12830769	0.13	0.1324	0.21518182	1.25	0.2	0.005	1
T022	1	PB	SoL	d	0.005	sugar	0.15569231	0.16366667	0.166	0.342	1.25	0.2	0.005	1
T026	1	PB	Bark	d	0.0053	sugar	0.13684615	0.16666667	0.168	0.37372727	1.25	0.2	0.005	1
T027	1	PB	Wood	d	0.0013	sugar	0.12661539	0.13433333	0.128	0.15081818	1.25	0.2	0.005	1
T028	1	PB	SR	d	0.005	sugar	0.12515385	0.144	0.165	0.24033333	1.25	0.2	0.005	1
T029	1	PB	SoL	e	0.005	sugar	0.171	0.16033333	0.1708	0.35272727	1.25	0.2	0.005	1
T033	1	PB	Bark	e	0.0046	sugar	0.14515385	0.17	0.179	0.37109091	1.25	0.2	0.005	1
T034	1	PB	Wood	e	0.0053	sugar	0.131	0.147	0.164	0.26509091	1.25	0.2	0.005	1
T035	1	PB	SR	e	0.005	sugar	0.12807692	0.13133333	0.1336	0.20963636	1.25	0.2	0.005	1
T036	1	EB	SoL	a	0.005	sugar	0.15876923	0.175	0.179	0.35036364	1.358	0.2	0.005	1
T040	1	EB	Bark	a	0.0052	sugar	0.13761539	0.155	0.161	0.292	1.358	0.2	0.005	1
T042	1	EB	SR	a	0.0053	sugar	0.12676923	0.131	0.133	0.19409091	1.358	0.2	0.005	1
T043	1	EB	SoL	b	0.005	sugar	0.16253846	0.177	0.18	0.34945455	1.25	0.2	0.005	1
T047	1	EB	Bark	b	0.0048	sugar	0.13384615	0.148	0.156	0.34727273	1.25	0.2	0.005	1
T048	1	EB	Wood	b	0.0053	sugar	0.12523077	0.13433333	0.141	0.21536364	1.25	0.2	0.005	1
T049	1	EB	SR	b	0.0055	sugar	0.12838462	0.13433333	0.138	0.25627273	1.25	0.2	0.005	1
T050	1	EB	SoL	c	0.0051	sugar	0.16446154	0.17	0.1742	0.35490909	1.25	0.2	0.005	1
T054	1	EB	Bark	c	0.0047	sugar	0.13646154	0.161	0.1682	0.32545455	1.25	0.2	0.005	1
T055	1	EB	Wood	c	0.0051	sugar	0.13153846	0.132	0.136	0.188	1.25	0.2	0.005	1
T056	1	EB	SR	c	0.0052	sugar	0.12646154	0.135	0.1374	0.24727273	1.25	0.2	0.005	1
T057	1	EB	SoL	d	0.0046	sugar	0.15561539	0.166	0.17	0.33845455	1.25	0.2	0.005	1
T061	1	EB	Bark	d	0.0052	sugar	0.13076923	0.15733333	0.166	0.35036364	1.25	0.2	0.005	1
T062	1	EB	Wood	d	0.0047	sugar	0.13523077	0.141	0.1606	0.20181818	1.25	0.2	0.005	1
T063	1	EB	SR	d	0.0054	sugar	0.13561539	0.15266667	0.1428	0.23463636	1.25	0.2	0.005	1
T064	1	EB	SoL	e	0.005	sugar	0.18092308	0.175	0.176	0.369	1.25	0.2	0.005	1
T069	1	EB	Wood	e	0.0051	sugar	0.12961539	0.14033333	0.1508	0.23222222	1.25	0.2	0.005	1
T070	1	EB	SR	e	0.0052	sugar	0.13553846	0.141	0.144	0.24972727	1.25	0.2	0.005	1
T075	1	DB	Bark	a	0.004	sugar	0.13053846	0.15266667	0.1562	0.26845455	1.358	0.2	0.005	1
T077	1	DB	SR	a	0.0049	sugar	0.12576923	0.17766667	0.224	0.48454546	1.358	0.2	0.005	1
T078	1	DB	SoL	b	0.0052	sugar	0.155	0.158	0.163	0.359	1.25	0.2	0.005	1
T082	1	DB	Bark	b	0.0048	sugar	0.13330769	0.143	0.15	0.28136364	1.25	0.2	0.005	1
T083	1	DB	Wood	b	0.0057	sugar	0.13346154	0.141	0.147	0.21136364	1.25	0.2	0.005	1
T084	1	DB	SR	b	0.0047	sugar	0.13346154	0.193	0.24	0.55036364	1.25	0.2	0.005	1
T085	1	DB	SoL	c	0.0051	sugar	0.15415385	0.157	0.162	0.35645455	1.25	0.2	0.005	1
T089	1	DB	Bark	c	0.0053	sugar	0.12707692	0.145	0.1532	0.34318182	1.25	0.2	0.005	1
T090	1	DB	Wood	c	0.0051	sugar	0.12461539	0.13	0.134	0.199	1.25	0.2	0.005	1
T091	1	DB	SR	c	0.005	sugar	0.12584615	0.16733333	0.1974	0.49109091	1.25	0.2	0.005	1
T092	1	DB	SoL	d	0.0053	sugar	0.15676923	0.164	0.169	0.38981818	1.25	0.2	0.005	1
T096	1	DB	Bark	d	0.0053	sugar	0.12646154	0.14	0.1472	0.30018182	1.25	0.2	0.005	1
T097	1	DB	Wood	d	0.005	sugar	0.12476923	0.131	0.137	0.20527273	1.25	0.2	0.005	1
T098	1	DB	SR	d	0.0049	sugar	0.122	0.176	0.224	0.52409091	1.25	0.2	0.005	1
T107	1	PB	FR	c	0.0056	sugar	0.143	0.152	0.161	0.614	1.2	0.2	0.02	1
T108	1	PB	FR	e	0.0051	sugar	0.139	0.146	0.15	0.545	1.2	0.2	0.02	1
T109	1	EB	FR	a	0.0061	sugar	0.14	0.159	0.173	0.716	1.2	0.2	0.02	1
T110	1	EB	FR	b	0.0065	sugar	0.136	0.156	0.163	0.67	1.2	0.2	0.02	1
T111	1	EB	FR	c	0.0055	sugar	0.132	0.144	0.151	0.624	1.2	0.2	0.02	1
T112	1	EB	FR	d	0.0052	sugar	0.129	0.138	0.143	0.511	1.2	0.2	0.02	1
T113	1	EB	FR	e	0.006	sugar	0.134	0.148	0.157	0.729	1.2	0.2	0.02	1
T114	1	DB	FR	a	0.0014	sugar	0.123	0.13	0.133	0.296	1.2	0.2	0.02	1
T117	2	DB	FR	d	0.0065	sugar	0.144	0.157	0.168	0.638	1.2	0.2	0.02	1
T107	2	PB	FR	c	0.0056	sugar	0.134	0.139	0.143	0.42	1.2	0.2	0.01	1
T108	2	PB	FR	e	0.0051	sugar	0.133	0.136	0.138	0.366	1.2	0.2	0.01	1
T109	2	EB	FR	a	0.0061	sugar	0.131	0.141	0.156	0.457	1.2	0.2	0.01	1
T110	2	EB	FR	b	0.0065	sugar	0.129	0.139	0.144	0.434	1.2	0.2	0.01	1
T111	2	EB	FR	c	0.0055	sugar	0.134	0.13	0.135	0.411	1.2	0.2	0.01	1
T112	2	EB	FR	d	0.0052	sugar	0.125	0.129	0.132	0.348	1.2	0.2	0.01	1
T113	2	EB	FR	e	0.006	sugar	0.127	0.134	0.142	0.474	1.2	0.2	0.01	1
T114	2	DB	FR	a	0.0014	sugar	0.12	0.123	0.124	0.236	1.2	0.2	0.01	1
T117	2	DB	FR	d	0.0065	sugar	0.13	0.138	0.14	0.409	1.2	0.2	0.01	1
T001	1	PB	SoL	a	0.0051	starch	0.135125	0.146	NA	NA	1	0.2	0.01	2
T005	1	PB	Bark	a	0.0054	starch	0.131	0.1465	NA	NA	1	0.2	0.01	2
T006	1	PB	Wood	a	0.0053	starch	0.13	0.18425	NA	NA	1	0.2	0.01	2
T008	1	PB	SoL	b	0.0049	starch	0.129	0.139	NA	NA	1	0.2	0.01	2
T012	1	PB	Bark	b	0.0047	starch	0.146375	0.147	NA	NA	1	0.2	0.01	2
T013	1	PB	Wood	b	0.0048	starch	0.131375	0.181	NA	NA	1	0.2	0.01	2
T014	1	PB	SR	b	0.005	starch	0.129125	0.135	NA	NA	1	0.2	0.01	2
T015	1	PB	SoL	c	0.0049	starch	0.125	0.13705	NA	NA	1	0.2	0.01	2
T019	1	PB	Bark	c	0.0055	starch	0.126375	0.14	NA	NA	1	0.2	0.01	2
T020	1	PB	Wood	c	0.0052	starch	0.128375	0.18975	NA	NA	1	0.2	0.01	2
T021	1	PB	SR	c	0.0055	starch	0.144125	0.13405	NA	NA	1	0.2	0.01	2
T022	1	PB	SoL	d	0.005	starch	0.13295455	0.144	NA	NA	1	0.2	0.01	2
T026	1	PB	Bark	d	0.0053	starch	0.12909091	0.1488	NA	NA	1	0.2	0.01	2
T027	1	PB	Wood	d	0.0013	starch	0.12813636	0.132	NA	NA	1	0.2	0.01	2
T028	1	PB	SR	d	0.005	starch	0.12504546	0.167	NA	NA	1	0.2	0.01	2
T029	1	PB	SoL	e	0.005	starch	0.12754546	0.143	NA	NA	1	0.2	0.01	2
T033	1	PB	Bark	e	0.0046	starch	0.13027273	0.142	NA	NA	1	0.2	0.01	2
T034	1	PB	Wood	e	0.0053	starch	0.13177273	0.211	NA	NA	1	0.2	0.01	2
T035	1	PB	SR	e	0.005	starch	0.12690909	0.132	NA	NA	1	0.2	0.01	2
T036	1	EB	SoL	a	0.005	starch	0.125375	0.14	NA	NA	1	0.2	0.01	2
T040	1	EB	Bark	a	0.0052	starch	0.1265	0.15065	NA	NA	1	0.2	0.01	2
T042	1	EB	SR	a	0.0053	starch	0.131	0.13575	NA	NA	1	0.2	0.01	2
T043	1	EB	SoL	b	0.005	starch	0.1265	0.14	NA	NA	1	0.2	0.01	2
T047	1	EB	Bark	b	0.0048	starch	0.12975	0.143	NA	NA	1	0.2	0.01	2
T048	1	EB	Wood	b	0.0053	starch	0.129625	0.3219	NA	NA	1	0.2	0.01	2
T049	1	EB	SR	b	0.0055	starch	0.129	0.15	NA	NA	1	0.2	0.01	2
T050	1	EB	SoL	c	0.0051	starch	0.13075	0.1378	NA	NA	1	0.2	0.01	2
T054	1	EB	Bark	c	0.0047	starch	0.12175	0.146	NA	NA	1	0.2	0.01	2
T055	1	EB	Wood	c	0.0051	starch	0.127	0.2573	NA	NA	1	0.2	0.01	2
T056	1	EB	SR	c	0.0052	starch	0.124125	0.155	NA	NA	1	0.2	0.01	2
T057	1	EB	SoL	d	0.0046	starch	0.12504546	0.137	NA	NA	1	0.2	0.01	2
T061	1	EB	Bark	d	0.0052	starch	0.12368182	0.133	NA	NA	1	0.2	0.01	2
T062	1	EB	Wood	d	0.0047	starch	0.13109091	0.234	NA	NA	1	0.2	0.01	2
T063	1	EB	SR	d	0.0054	starch	0.12877273	0.149	NA	NA	1	0.2	0.01	2
T064	1	EB	SoL	e	0.005	starch	0.12513636	0.16628125	NA	NA	1	0.2	0.01	2
T069	1	EB	Wood	e	0.0051	starch	0.13063636	0.26163636	NA	NA	1	0.2	0.01	2
T070	1	EB	SR	e	0.0052	starch	0.12854546	0.14	NA	NA	1	0.2	0.01	2
T075	1	DB	Bark	a	0.004	starch	0.1255	0.135	NA	NA	1	0.2	0.01	2
T077	1	DB	SR	a	0.0049	starch	0.127	NA	NA	NA	1	0.2	0.01	2
T078	1	DB	SoL	b	0.0052	starch	0.129125	0.146	NA	NA	1	0.2	0.01	2
T082	1	DB	Bark	b	0.0048	starch	0.127	0.17442105	NA	NA	1	0.2	0.01	2
T083	1	DB	Wood	b	0.0057	starch	0.125125	0.253	NA	NA	1	0.2	0.01	2
T084	1	DB	SR	b	0.0047	starch	0.1235	0.39075	NA	NA	1	0.2	0.01	2
T085	1	DB	SoL	c	0.0051	starch	0.126	0.17095	NA	NA	1	0.2	0.01	2
T089	1	DB	Bark	c	0.0053	starch	0.13125	0.16	NA	NA	1	0.2	0.01	2
T090	1	DB	Wood	c	0.0051	starch	0.131375	0.212	NA	NA	1	0.2	0.01	2
T091	1	DB	SR	c	0.005	starch	0.13	0.42305263	NA	NA	1	0.2	0.01	2
T092	1	DB	SoL	d	0.0053	starch	0.12804546	0.163	NA	NA	1	0.2	0.01	2
T096	1	DB	Bark	d	0.0053	starch	0.13245455	0.184	NA	NA	1	0.2	0.01	2
T097	1	DB	Wood	d	0.005	starch	0.12518182	0.2554	NA	NA	1	0.2	0.01	2
T098	1	DB	SR	d	0.0049	starch	0.12609091	0.5124	NA	NA	1	0.2	0.01	2
T107	1	PB	FR	c	0.0056	starch	0.134	0.157	NA	NA	1	0.2	0.02	2
T108	1	PB	FR	e	0.0051	starch	0.136	0.152	NA	NA	1	0.2	0.02	2
T109	1	EB	FR	a	0.0061	starch	0.13	0.153	NA	NA	1	0.2	0.02	2
T110	1	EB	FR	b	0.0065	starch	0.129	0.173	NA	NA	1	0.2	0.02	2
T111	1	EB	FR	c	0.0055	starch	0.13	0.156	NA	NA	1	0.2	0.02	2
T112	1	EB	FR	d	0.0052	starch	0.128	0.153	NA	NA	1	0.2	0.02	2
T113	1	EB	FR	e	0.006	starch	0.124	0.15	NA	NA	1	0.2	0.02	2
T114	1	DB	FR	a	0.0014	starch	0.123	0.158	NA	NA	1	0.2	0.02	2
T117	1	DB	FR	d	0.0065	starch	0.128	0.211	NA	NA	1	0.2	0.02	2
T107	2	PB	FR	c	0.0056	starch	0.131	0.153	NA	NA	1	0.2	0.01	2
T108	2	PB	FR	e	0.0051	starch	0.131	0.184	NA	NA	1	0.2	0.01	2
T109	2	EB	FR	a	0.0061	starch	0.129	0.155	NA	NA	1	0.2	0.01	2
T110	2	EB	FR	b	0.0065	starch	0.127	0.159	NA	NA	1	0.2	0.01	2
T111	2	EB	FR	c	0.0055	starch	0.124	0.142	NA	NA	1	0.2	0.01	2
T112	2	EB	FR	d	0.0052	starch	0.121	0.136	NA	NA	1	0.2	0.01	2
T113	2	EB	FR	e	0.006	starch	0.122	0.157	NA	NA	1	0.2	0.01	2
T114	2	DB	FR	a	0.0014	starch	0.123	0.161	NA	NA	1	0.2	0.01	2
T117	2	DB	FR	d	0.0065	starch	0.126	0.178	NA	NA	1	0.2	0.01	2
