# Supplementary material for: Symplasmic phloem loading and subcellular transport in storage roots are key factors for carbon allocation in cassava
Source: Plant Physiol. 2024 May 22;196(2):1322–39. doi: 10.1093/plphys/kiae298 (PMC11483629; doi:10.1093/plphys/kiae298)
Supplement: kiae298_Supplementary_Data [file kiae298_Supplementary_Data.zip › Editing_Supplementary Dataset 2.csv]

Tissue	node	Geneid	gene_cluster	community_degree	UMAP1	UMAP2
SoL	33	Manes.01G002051.v8.1	0	60	-1.4489582	4.854652
SoL	46	Manes.01G010100.v8.1	0	198	-1.0512756	3.732296
SoL	53	Manes.01G012000.v8.1	0	111	-0.22610328	3.4263644
SoL	79	Manes.01G028800.v8.1	0	124	-1.2698504	4.8651524
SoL	88	Manes.01G033300.v8.1	0	203	-0.5688408	4.1883044
SoL	93	Manes.01G037500.v8.1	0	42	-1.5505251	4.212217
SoL	102	Manes.01G043100.v8.1	0	75	-0.31755853	3.5266707
SoL	103	Manes.01G043200.v8.1	0	28	0.26913756	3.250159
SoL	152	Manes.01G059600.v8.1	0	151	-0.94704163	3.8959515
SoL	218	Manes.01G096100.v8.1	0	197	-1.9231625	3.7791166
SoL	270	Manes.01G122800.v8.1	0	49	-2.2248952	4.2448387
SoL	271	Manes.01G124600.v8.1	0	59	0.27971813	3.6466403
SoL	284	Manes.01G129800.v8.1	0	181	-1.4033501	4.18739
SoL	298	Manes.01G134500.v8.1	0	132	-0.06326998	5.1592765
SoL	314	Manes.01G144800.v8.1	0	237	-1.7645843	3.7801244
SoL	322	Manes.01G151500.v8.1	0	148	-0.8804745	4.694598
SoL	352	Manes.01G161800.v8.1	0	141	-0.036645845	5.2269835
SoL	355	Manes.01G162800.v8.1	0	141	-1.0027834	3.9768574
SoL	388	Manes.01G175600.v8.1	0	59	-1.6550678	3.8441625
SoL	389	Manes.01G175700.v8.1	0	147	-1.543121	3.7386596
SoL	391	Manes.01G176900.v8.1	0	97	-0.2610273	3.3241193
SoL	392	Manes.01G177000.v8.1	0	73	-0.011048835	3.524394
SoL	393	Manes.01G177200.v8.1	0	59	-0.053864274	3.4219823
SoL	396	Manes.01G179000.v8.1	0	185	-1.4689062	3.6639874
SoL	410	Manes.01G187400.v8.1	0	72	-1.1439842	3.8551676
SoL	428	Manes.01G197400.v8.1	0	84	-0.59756976	4.1490746
SoL	429	Manes.01G197500.v8.1	0	63	-0.66515625	3.9509094
SoL	438	Manes.01G207500.v8.1	0	234	-2.0840502	4.492823
SoL	450	Manes.01G214400.v8.1	0	147	-0.68966556	3.9215987
SoL	453	Manes.01G215500.v8.1	0	52	-2.147414	4.0429883
SoL	460	Manes.01G219100.v8.1	0	167	0.010672202	3.5668762
SoL	469	Manes.01G224000.v8.1	0	144	-1.5160866	4.463928
SoL	508	Manes.01G239500.v8.1	0	50	-1.0181638	4.039281
SoL	514	Manes.01G243300.v8.1	0	129	-0.26156235	4.975214
SoL	517	Manes.01G246200.v8.1	0	40	-0.27546826	4.7517724
SoL	521	Manes.01G247500.v8.1	0	42	-0.8151407	4.3053718
SoL	524	Manes.01G248500.v8.1	0	57	-0.5475553	4.4061594
SoL	525	Manes.01G248600.v8.1	0	64	-0.30673087	4.1608233
SoL	543	Manes.01G256100.v8.1	0	96	-0.76591754	4.8948193
SoL	551	Manes.01G260400.v8.1	0	46	-0.2867288	3.7873504
SoL	568	Manes.01G267400.v8.1	0	191	-1.1099787	4.221316
SoL	570	Manes.01G268700.v8.1	0	75	-2.2299795	4.142177
SoL	574	Manes.01G270700.v8.1	0	71	-0.11547498	4.713458
SoL	581	Manes.01G273900.v8.1	0	58	-0.60949755	4.7286124
SoL	596	Manes.02G007650.v8.1	0	165	-1.7291523	4.3013935
SoL	598	Manes.02G009600.v8.1	0	158	-0.45941848	3.3117137
SoL	601	Manes.02G010700.v8.1	0	143	-0.5457199	3.97559
SoL	607	Manes.02G011600.v8.1	0	143	0.09466266	4.0445495
SoL	613	Manes.02G013500.v8.1	0	184	-1.1060468	4.122341
SoL	644	Manes.02G028600.v8.1	0	79	-1.3966917	3.9259672
SoL	647	Manes.02G030500.v8.1	0	58	-0.529152	4.9345284
SoL	660	Manes.02G034800.v8.1	0	187	-1.5487076	3.7851098
SoL	667	Manes.02G036501.v8.1	0	86	-2.2709656	4.1315866
SoL	680	Manes.02G043100.v8.1	0	141	-1.0463544	4.819695
SoL	686	Manes.02G046733.v8.1	0	86	-0.9710373	3.9374905
SoL	692	Manes.02G049900.v8.1	0	26	-1.1084782	4.9926715
SoL	696	Manes.02G051500.v8.1	0	79	-0.9408159	4.0939302
SoL	700	Manes.02G054800.v8.1	0	118	-0.76872355	4.4783974
SoL	714	Manes.02G063800.v8.1	0	68	-0.721388	4.969375
SoL	719	Manes.02G066700.v8.1	0	58	-2.5554073	4.262436
SoL	720	Manes.02G066900.v8.1	0	187	0.35491797	3.2568872
SoL	728	Manes.02G069700.v8.1	0	79	-1.5419265	3.9418924
SoL	745	Manes.02G081700.v8.1	0	38	-0.4915586	3.3148263
SoL	756	Manes.02G088400.v8.1	0	211	-1.5522339	4.5979943
SoL	762	Manes.02G089900.v8.1	0	48	-1.1817039	4.158341
SoL	789	Manes.02G099400.v8.1	0	57	-1.2245178	4.633764
SoL	805	Manes.02G107700.v8.1	0	140	-1.0349524	3.9705195
SoL	806	Manes.02G107900.v8.1	0	125	-1.8262547	3.9798417
SoL	838	Manes.02G119600.v8.1	0	175	-0.048132382	5.2028155
SoL	843	Manes.02G121100.v8.1	0	196	-1.5872127	4.2650595
SoL	844	Manes.02G122500.v8.1	0	41	-0.31342486	3.7863784
SoL	848	Manes.02G125100.v8.1	0	171	-0.59873444	3.5028067
SoL	852	Manes.02G128600.v8.1	0	173	-0.7733769	4.2943087
SoL	868	Manes.02G136200.v8.1	0	90	-1.0379349	4.046809
SoL	886	Manes.02G143000.v8.1	0	120	-1.2101506	3.494237
SoL	901	Manes.02G151900.v8.1	0	203	-1.5765429	3.7729754
SoL	903	Manes.02G152400.v8.1	0	223	-2.1911032	4.0123134
SoL	924	Manes.02G159700.v8.1	0	223	-0.2056035	4.4707627
SoL	963	Manes.02G180500.v8.1	0	148	-2.4961216	4.307262
SoL	965	Manes.02G182800.v8.1	0	149	-1.882687	4.0910954
SoL	1002	Manes.02G201400.v8.1	0	76	-1.5612633	3.524472
SoL	1008	Manes.02G205384.v8.1	0	151	-0.27967846	3.4487994
SoL	1033	Manes.02G216600.v8.1	0	58	-1.3206894	3.8142316
SoL	1038	Manes.02G218400.v8.1	0	42	-0.93390805	5.044623
SoL	1055	Manes.03G002700.v8.1	0	122	-1.9813721	3.9097354
SoL	1065	Manes.03G007700.v8.1	0	125	-0.8315235	3.567558
SoL	1066	Manes.03G008100.v8.1	0	50	-0.103459	3.474811
SoL	1076	Manes.03G013900.v8.1	0	69	-1.2474825	3.537694
SoL	1088	Manes.03G019600.v8.1	0	150	-0.06871437	3.5351949
SoL	1095	Manes.03G021300.v8.1	0	226	-1.668705	4.31901
SoL	1125	Manes.03G038500.v8.1	0	104	-1.5851264	3.6546414
SoL	1166	Manes.03G059750.v8.1	0	39	-2.0245883	3.8141048
SoL	1180	Manes.03G069132.v8.1	0	201	0.257371	3.343946
SoL	1200	Manes.03G081800.v8.1	0	216	-0.9813111	4.71087
SoL	1202	Manes.03G082900.v8.1	0	77	-0.23687379	3.414481
SoL	1205	Manes.03G084100.v8.1	0	53	-0.18370916	3.4327645
SoL	1210	Manes.03G088400.v8.1	0	75	-1.1294677	4.320557
SoL	1215	Manes.03G089535.v8.1	0	111	-1.0367242	3.9101422
SoL	1216	Manes.03G089800.v8.1	0	64	-0.8951281	3.6348896
SoL	1260	Manes.03G112150.v8.1	0	111	0.10459347	3.5140307
SoL	1262	Manes.03G113300.v8.1	0	43	-1.1643621	4.2647243
SoL	1268	Manes.03G114500.v8.1	0	133	-0.9760741	3.4756384
SoL	1270	Manes.03G115700.v8.1	0	203	-0.4088897	3.940215
SoL	1271	Manes.03G116000.v8.1	0	114	-1.5266968	4.222297
SoL	1278	Manes.03G117950.v8.1	0	75	-0.07832176	5.1434975
SoL	1293	Manes.03G122200.v8.1	0	72	-1.1236125	3.679943
SoL	1304	Manes.03G126800.v8.1	0	52	-1.1076055	3.8158412
SoL	1308	Manes.03G128900.v8.1	0	45	-0.6102589	4.7613773
SoL	1313	Manes.03G131400.v8.1	0	58	-1.3939472	4.0057
SoL	1324	Manes.03G134000.v8.1	0	118	-1.5238262	4.464931
SoL	1333	Manes.03G137404.v8.1	0	175	-1.9974328	4.4840674
SoL	1346	Manes.03G140401.v8.1	0	62	-0.058206335	5.143534
SoL	1352	Manes.03G145466.v8.1	0	31	-1.1271433	3.872979
SoL	1397	Manes.03G168600.v8.1	0	198	-1.5429618	3.8431685
SoL	1398	Manes.03G169200.v8.1	0	212	-0.8280197	4.454997
SoL	1401	Manes.03G169800.v8.1	0	141	-0.33071432	3.6882725
SoL	1411	Manes.03G178700.v8.1	0	60	-1.3239646	3.972624
SoL	1414	Manes.03G182700.v8.1	0	61	-1.2141745	3.5817654
SoL	1416	Manes.03G183100.v8.1	0	157	-1.6443319	4.4662995
SoL	1430	Manes.03G189000.v8.1	0	236	-0.6715255	3.8684716
SoL	1437	Manes.03G190900.v8.1	0	78	-1.0945709	4.0161457
SoL	1472	Manes.04G000900.v8.1	0	21	-1.0266316	4.04371
SoL	1482	Manes.04G008200.v8.1	0	175	-0.49359176	4.290397
SoL	1499	Manes.04G015100.v8.1	0	138	-1.5279713	4.384058
SoL	1524	Manes.04G031700.v8.1	0	155	-1.9607406	3.826522
SoL	1543	Manes.04G042800.v8.1	0	51	-0.17718448	4.7154636
SoL	1544	Manes.04G042918.v8.1	0	129	-0.097947635	3.5429754
SoL	1584	Manes.04G065300.v8.1	0	92	-1.0712924	4.6633716
SoL	1586	Manes.04G066700.v8.1	0	43	-0.339995	3.4594166
SoL	1623	Manes.04G083800.v8.1	0	49	-1.9250873	3.6891196
SoL	1643	Manes.04G092400.v8.1	0	179	-1.1477512	3.9414315
SoL	1647	Manes.04G095400.v8.1	0	55	-1.098909	3.6219473
SoL	1669	Manes.04G105600.v8.1	0	56	0.2789619	3.8026073
SoL	1711	Manes.04G129900.v8.1	0	85	-1.1163433	3.4028382
SoL	1721	Manes.04G135900.v8.1	0	136	-1.4698128	3.7837977
SoL	1769	Manes.04G165400.v8.1	0	109	-1.5188619	3.8239076
SoL	1770	Manes.05G000500.v8.1	0	271	-1.0816207	3.3784657
SoL	1803	Manes.05G015500.v8.1	0	189	-0.058518104	3.5245686
SoL	1808	Manes.05G017700.v8.1	0	25	-0.7653239	3.577109
SoL	1817	Manes.05G021400.v8.1	0	43	-0.4854571	4.040146
SoL	1826	Manes.05G026900.v8.1	0	137	-1.033843	4.151387
SoL	1828	Manes.05G027800.v8.1	0	52	-0.7317355	4.6154017
SoL	1831	Manes.05G028500.v8.1	0	254	-1.2107396	3.854969
SoL	1846	Manes.05G036500.v8.1	0	81	-1.8885715	4.5336804
SoL	1848	Manes.05G037500.v8.1	0	56	-0.65465134	5.043353
SoL	1862	Manes.05G042500.v8.1	0	206	-1.0933913	4.6708207
SoL	1871	Manes.05G048700.v8.1	0	105	-1.8049927	4.2560563
SoL	1912	Manes.05G066400.v8.1	0	133	-0.50587016	4.086874
SoL	1932	Manes.05G074300.v8.1	0	129	-0.306236	4.75477
SoL	1954	Manes.05G084300.v8.1	0	83	-0.897143	3.6950257
SoL	1956	Manes.05G084800.v8.1	0	22	-1.782983	3.6667998
SoL	1957	Manes.05G085100.v8.1	0	94	-0.66632175	3.8749375
SoL	1974	Manes.05G092100.v8.1	0	57	-0.91928256	4.0771713
SoL	1975	Manes.05G092200.v8.1	0	156	-1.1376084	4.2313056
SoL	1989	Manes.05G097100.v8.1	0	91	-0.92921513	3.9106197
SoL	1992	Manes.05G098800.v8.1	0	102	-2.150639	4.0536594
SoL	2003	Manes.05G103100.v8.1	0	186	-2.0182323	3.8755429
SoL	2057	Manes.05G131200.v8.1	0	173	-0.023841234	3.6837475
SoL	2061	Manes.05G134500.v8.1	0	36	-0.7481683	4.859224
SoL	2065	Manes.05G136200.v8.1	0	57	-1.7312349	3.6291928
SoL	2074	Manes.05G139200.v8.1	0	50	-2.016947	3.7615619
SoL	2081	Manes.05G142400.v8.1	0	60	-1.2805489	3.552116
SoL	2087	Manes.05G145300.v8.1	0	199	-0.37294334	3.3159723
SoL	2088	Manes.05G145400.v8.1	0	131	0.20343356	3.9040058
SoL	2092	Manes.05G147000.v8.1	0	156	-2.085099	4.325634
SoL	2107	Manes.05G154700.v8.1	0	145	-0.8745242	4.3007054
SoL	2109	Manes.05G155333.v8.1	0	37	-1.1602565	3.6910245
SoL	2110	Manes.05G155500.v8.1	0	168	-0.3367878	3.4824991
SoL	2119	Manes.05G159400.v8.1	0	103	-0.7231355	3.9931746
SoL	2153	Manes.05G174300.v8.1	0	168	-1.2867688	4.1697598
SoL	2165	Manes.05G177600.v8.1	0	41	-0.40382463	4.0588427
SoL	2171	Manes.05G180700.v8.1	0	28	-1.2884398	4.311899
SoL	2177	Manes.05G181900.v8.1	0	145	-0.13066633	3.4128475
SoL	2181	Manes.05G183400.v8.1	0	133	-0.7386839	3.9702165
SoL	2195	Manes.05G190600.v8.1	0	52	-0.26849535	4.6531086
SoL	2198	Manes.05G192200.v8.1	0	121	-1.0975957	4.5154743
SoL	2216	Manes.05G202600.v8.1	0	162	-1.4473505	3.6466298
SoL	2225	Manes.05G205900.v8.1	0	69	-0.5633942	4.6177373
SoL	2230	Manes.05G208200.v8.1	0	35	-0.6162657	3.5039797
SoL	2241	Manes.06G006200.v8.1	0	78	-1.5977526	3.8206565
SoL	2243	Manes.06G006500.v8.1	0	133	-0.22314192	4.539388
SoL	2246	Manes.06G007300.v8.1	0	70	0.08376235	3.833322
SoL	2251	Manes.06G010100.v8.1	0	91	-1.3167485	4.206206
SoL	2283	Manes.06G029400.v8.1	0	59	-0.7988473	5.2026587
SoL	2289	Manes.06G034800.v8.1	0	152	-0.7276022	4.8363404
SoL	2333	Manes.06G061100.v8.1	0	45	-1.5169407	3.573419
SoL	2346	Manes.06G069200.v8.1	0	122	-0.7759462	4.7760777
SoL	2374	Manes.06G083700.v8.1	0	219	-0.505234	3.285332
SoL	2378	Manes.06G084700.v8.1	0	96	-0.34602115	4.215033
SoL	2379	Manes.06G084800.v8.1	0	61	-1.8684708	4.0491953
SoL	2386	Manes.06G088300.v8.1	0	272	0.06319115	3.5909088
SoL	2391	Manes.06G091400.v8.1	0	177	-1.1495175	3.3951015
SoL	2395	Manes.06G092900.v8.1	0	45	-0.71830094	3.4572966
SoL	2396	Manes.06G093400.v8.1	0	49	0.027224852	4.002218
SoL	2403	Manes.06G097000.v8.1	0	37	-0.9535075	4.85466
SoL	2428	Manes.06G104500.v8.1	0	205	0.04822908	3.5026157
SoL	2429	Manes.06G104800.v8.1	0	95	-0.97778493	4.191324
SoL	2467	Manes.06G126400.v8.1	0	111	-1.0462551	4.2045946
SoL	2475	Manes.06G130800.v8.1	0	61	-0.5461407	4.2150373
SoL	2537	Manes.06G157400.v8.1	0	165	-0.5085434	3.288247
SoL	2539	Manes.06G158500.v8.1	0	32	-1.6996257	4.2252617
SoL	2540	Manes.06G158600.v8.1	0	127	-0.07070076	3.4401085
SoL	2550	Manes.06G162400.v8.1	0	33	-1.774765	4.1299477
SoL	2554	Manes.06G163500.v8.1	0	179	-1.5790546	3.6265354
SoL	2560	Manes.06G166800.v8.1	0	136	-1.2182873	3.842436
SoL	2612	Manes.07G014500.v8.1	0	102	-0.01145298	3.4864502
SoL	2645	Manes.07G032901.v8.1	0	30	-0.40861624	3.4011302
SoL	2646	Manes.07G033200.v8.1	0	154	-0.27722695	3.3673267
SoL	2655	Manes.07G036700.v8.1	0	62	-0.8702956	4.0608416
SoL	2717	Manes.07G073600.v8.1	0	50	-1.0259445	5.0259748
SoL	2732	Manes.07G083801.v8.1	0	105	-1.96374	3.7468588
SoL	2746	Manes.07G100200.v8.1	0	83	-1.7478093	3.631857
SoL	2749	Manes.07G101700.v8.1	0	92	0.006402861	4.424543
SoL	2754	Manes.07G104600.v8.1	0	51	-0.49107015	3.2567935
SoL	2797	Manes.07G133300.v8.1	0	182	-1.6743389	4.0900345
SoL	2806	Manes.07G138400.v8.1	0	87	-1.5320113	3.774753
SoL	2829	Manes.08G002100.v8.1	0	61	-1.4569584	4.288313
SoL	2832	Manes.08G004500.v8.1	0	44	-1.1383085	3.5695014
SoL	2835	Manes.08G006100.v8.1	0	148	-0.11676428	3.4916732
SoL	2855	Manes.08G015200.v8.1	0	183	-1.5088617	4.4577894
SoL	2871	Manes.08G025400.v8.1	0	163	-1.7890873	4.0008864
SoL	2874	Manes.08G026700.v8.1	0	111	-1.3928727	3.9648857
SoL	2880	Manes.08G031100.v8.1	0	166	-2.2414348	4.067019
SoL	2883	Manes.08G031700.v8.1	0	189	-0.68083435	5.046905
SoL	2893	Manes.08G035800.v8.1	0	178	-1.9635054	3.7554276
SoL	2901	Manes.08G040700.v8.1	0	71	-0.6305821	4.4798846
SoL	2902	Manes.08G041700.v8.1	0	116	-1.4679512	4.4073033
SoL	2915	Manes.08G046500.v8.1	0	146	-1.5305874	3.5926623
SoL	2917	Manes.08G047700.v8.1	0	148	-0.46033552	4.4426265
SoL	2925	Manes.08G052600.v8.1	0	145	-0.30062866	4.640234
SoL	2939	Manes.08G060000.v8.1	0	50	-1.1217711	5.0692554
SoL	2974	Manes.08G078000.v8.1	0	97	-0.8977707	4.651966
SoL	2978	Manes.08G081200.v8.1	0	40	-0.79916257	4.405299
SoL	2997	Manes.08G091700.v8.1	0	71	-1.1093057	3.4125602
SoL	2999	Manes.08G092000.v8.1	0	17	0.32862055	3.3807294
SoL	3001	Manes.08G092200.v8.1	0	132	-1.547727	4.1810412
SoL	3025	Manes.08G101200.v8.1	0	192	-1.0998722	3.5318139
SoL	3050	Manes.08G110700.v8.1	0	46	-0.88152444	4.8005486
SoL	3053	Manes.08G112500.v8.1	0	72	0.15194349	4.283589
SoL	3067	Manes.08G122300.v8.1	0	63	-2.2119908	4.0859637
SoL	3079	Manes.08G125700.v8.1	0	98	-0.5264478	3.8952239
SoL	3091	Manes.08G133500.v8.1	0	44	-0.51456285	3.745404
SoL	3095	Manes.08G135500.v8.1	0	53	-1.5989478	3.681357
SoL	3121	Manes.08G149200.v8.1	0	218	-0.91329914	3.7168653
SoL	3129	Manes.08G153000.v8.1	0	225	-0.10652158	5.217969
SoL	3152	Manes.08G167600.v8.1	0	47	-1.5942521	4.086755
SoL	3154	Manes.08G168000.v8.1	0	65	-0.928778	4.6117687
SoL	3173	Manes.09G001200.v8.1	0	117	-0.6001354	4.600976
SoL	3179	Manes.09G006600.v8.1	0	67	-1.120828	4.472616
SoL	3192	Manes.09G017900.v8.1	0	99	0.27920827	3.3244905
SoL	3202	Manes.09G024300.v8.1	0	49	-0.04654575	3.91056
SoL	3212	Manes.09G031000.v8.1	0	173	-1.5478011	3.5973482
SoL	3219	Manes.09G035300.v8.1	0	56	-1.455746	4.01139
SoL	3225	Manes.09G040500.v8.1	0	101	-0.8335028	4.1604385
SoL	3228	Manes.09G042100.v8.1	0	52	-0.6432418	3.5984018
SoL	3229	Manes.09G042700.v8.1	0	117	-0.12018835	4.6403737
SoL	3234	Manes.09G045200.v8.1	0	106	-0.62285316	4.383784
SoL	3246	Manes.09G050600.v8.1	0	52	-1.3323205	4.7489433
SoL	3257	Manes.09G057800.v8.1	0	164	0.021698201	3.532976
SoL	3288	Manes.09G070900.v8.1	0	140	-2.8178835	4.333739
SoL	3292	Manes.09G073800.v8.1	0	96	-1.0483822	3.3737872
SoL	3301	Manes.09G080500.v8.1	0	125	-0.6862431	4.1149464
SoL	3321	Manes.09G092700.v8.1	0	146	-0.95766497	4.8061166
SoL	3338	Manes.09G102700.v8.1	0	97	-0.8429658	4.8254614
SoL	3349	Manes.09G109200.v8.1	0	68	-0.86274105	3.5815976
SoL	3360	Manes.09G112800.v8.1	0	118	-0.34644192	4.708483
SoL	3410	Manes.09G140200.v8.1	0	114	-1.5167266	3.831627
SoL	3416	Manes.09G142700.v8.1	0	90	-1.5598204	3.7648926
SoL	3434	Manes.09G153400.v8.1	0	169	-0.2614254	5.113745
SoL	3470	Manes.09G173700.v8.1	0	95	-0.3099447	5.2141275
SoL	3473	Manes.09G177100.v8.1	0	28	-0.8862423	3.9656572
SoL	3477	Manes.09G179000.v8.1	0	102	-1.664849	3.9543948
SoL	3495	Manes.09G187100.v8.1	0	157	-1.4445131	4.2850227
SoL	3514	Manes.10G006500.v8.1	0	18	-0.9616994	3.8063862
SoL	3515	Manes.10G006600.v8.1	0	90	-1.796028	3.7517338
SoL	3524	Manes.10G010900.v8.1	0	52	-1.1040511	3.9065082
SoL	3542	Manes.10G019500.v8.1	0	32	-0.42512608	3.3172548
SoL	3557	Manes.10G026200.v8.1	0	201	-0.82932895	4.854734
SoL	3559	Manes.10G028100.v8.1	0	47	-0.5076191	5.0127716
SoL	3581	Manes.10G038700.v8.1	0	113	-0.5576448	5.045185
SoL	3591	Manes.10G044900.v8.1	0	143	-1.12873	3.3702734
SoL	3593	Manes.10G046600.v8.1	0	161	-0.87470055	4.248404
SoL	3597	Manes.10G051500.v8.1	0	64	-1.4305711	3.9455547
SoL	3626	Manes.10G071200.v8.1	0	147	-1.4884688	3.674854
SoL	3629	Manes.10G072400.v8.1	0	142	-1.4599957	4.3167667
SoL	3648	Manes.10G078200.v8.1	0	112	0.0067150593	3.8007486
SoL	3656	Manes.10G081600.v8.1	0	67	-0.9073867	3.4590843
SoL	3672	Manes.10G095900.v8.1	0	59	-0.884249	4.4958377
SoL	3685	Manes.10G104500.v8.1	0	71	-1.8721445	4.2442174
SoL	3732	Manes.10G136500.v8.1	0	20	-0.66445637	3.3327286
SoL	3743	Manes.10G144600.v8.1	0	190	-1.2862574	3.6166542
SoL	3772	Manes.11G005000.v8.1	0	121	-0.60232687	3.81588
SoL	3785	Manes.11G011700.v8.1	0	231	-0.9266928	4.6269183
SoL	3788	Manes.11G013400.v8.1	0	146	-1.4180269	4.181589
SoL	3793	Manes.11G016500.v8.1	0	28	-0.85380423	4.2559943
SoL	3814	Manes.11G027500.v8.1	0	190	-0.99643195	3.6061456
SoL	3824	Manes.11G031300.v8.1	0	122	-0.5870707	4.1610913
SoL	3837	Manes.11G037700.v8.1	0	72	-1.400721	3.7678993
SoL	3839	Manes.11G038100.v8.1	0	84	-1.5207125	3.959919
SoL	3866	Manes.11G053300.v8.1	0	30	-1.123238	3.7733147
SoL	3872	Manes.11G056800.v8.1	0	122	-0.90419215	3.6174042
SoL	3874	Manes.11G057500.v8.1	0	83	-0.55768466	4.3314595
SoL	3904	Manes.11G067800.v8.1	0	75	0.05024542	4.0235524
SoL	3920	Manes.11G073100.v8.1	0	223	0.016463447	3.4547763
SoL	3941	Manes.11G084300.v8.1	0	29	-0.03863371	3.4409535
SoL	3943	Manes.11G085500.v8.1	0	93	-0.30236068	3.5380225
SoL	3956	Manes.11G091000.v8.1	0	136	-1.7569842	4.2553563
SoL	3975	Manes.11G098000.v8.1	0	131	-0.30397582	3.630094
SoL	3984	Manes.11G104200.v8.1	0	103	-1.1576607	3.9737322
SoL	3990	Manes.11G106600.v8.1	0	77	-1.221604	4.4277973
SoL	4002	Manes.11G115300.v8.1	0	77	-0.9188815	4.0709405
SoL	4020	Manes.11G120400.v8.1	0	53	-0.58006674	3.4892437
SoL	4030	Manes.11G128000.v8.1	0	192	-1.2158443	3.5465524
SoL	4036	Manes.11G129100.v8.1	0	128	-1.3613952	4.0236464
SoL	4051	Manes.11G135200.v8.1	0	240	-0.34380746	3.3755147
SoL	4052	Manes.11G135300.v8.1	0	248	-0.14392717	3.410651
SoL	4058	Manes.11G138200.v8.1	0	162	-1.1529826	5.0163198
SoL	4059	Manes.11G138500.v8.1	0	116	-0.6201349	3.7402983
SoL	4085	Manes.11G153300.v8.1	0	172	-0.30016807	5.0469074
SoL	4100	Manes.11G162000.v8.1	0	91	-0.84844875	4.9561872
SoL	4102	Manes.11G162600.v8.1	0	51	-1.8276561	3.9960344
SoL	4107	Manes.11G164600.v8.1	0	96	-0.5865542	4.6315536
SoL	4134	Manes.12G011200.v8.1	0	212	-1.1373466	3.4645896
SoL	4138	Manes.12G013600.v8.1	0	44	-1.5684419	4.350892
SoL	4146	Manes.12G017100.v8.1	0	83	-1.4870377	3.7821445
SoL	4148	Manes.12G018800.v8.1	0	136	-2.5214674	4.400029
SoL	4173	Manes.12G028000.v8.1	0	113	-0.2433452	4.579865
SoL	4190	Manes.12G038600.v8.1	0	38	-0.80895275	4.0454593
SoL	4193	Manes.12G040000.v8.1	0	204	-0.449855	3.3318677
SoL	4195	Manes.12G041000.v8.1	0	23	-1.0531523	5.035223
SoL	4198	Manes.12G042000.v8.1	0	49	-1.2245647	4.3673587
SoL	4262	Manes.12G071900.v8.1	0	20	-0.9476439	4.9047604
SoL	4282	Manes.12G087200.v8.1	0	71	-1.5206988	4.494438
SoL	4289	Manes.12G089294.v8.1	0	86	-0.36942422	4.799774
SoL	4299	Manes.12G095900.v8.1	0	108	-0.29084906	3.8402624
SoL	4301	Manes.12G097820.v8.1	0	85	-0.5561149	3.4396603
SoL	4315	Manes.12G103100.v8.1	0	74	-0.8704798	3.7279358
SoL	4322	Manes.12G107300.v8.1	0	44	-0.47793865	3.5331976
SoL	4336	Manes.12G113350.v8.1	0	55	-0.5763003	4.047454
SoL	4349	Manes.12G120700.v8.1	0	20	-1.1087269	4.376776
SoL	4393	Manes.12G141200.v8.1	0	45	-0.8471378	3.7166388
SoL	4420	Manes.12G156000.v8.1	0	92	-1.5515872	3.5249348
SoL	4434	Manes.13G004600.v8.1	0	139	-1.2835617	3.4367516
SoL	4446	Manes.13G012100.v8.1	0	55	-1.2676075	3.4493763
SoL	4455	Manes.13G017223.v8.1	0	156	-2.0552893	3.8618987
SoL	4458	Manes.13G019200.v8.1	0	84	-1.2120575	3.439894
SoL	4473	Manes.13G027500.v8.1	0	64	-1.3068408	3.9212193
SoL	4474	Manes.13G027600.v8.1	0	163	-0.47443408	3.9767926
SoL	4497	Manes.13G040400.v8.1	0	44	-0.7976334	3.644132
SoL	4498	Manes.13G041900.v8.1	0	31	-1.582264	4.0056734
SoL	4501	Manes.13G042400.v8.1	0	55	-0.21355121	3.4086888
SoL	4511	Manes.13G046900.v8.1	0	110	-0.23451169	4.2138667
SoL	4513	Manes.13G047800.v8.1	0	137	-1.076849	3.5042431
SoL	4517	Manes.13G049200.v8.1	0	171	-0.9386547	3.8250194
SoL	4523	Manes.13G051700.v8.1	0	55	0.27391627	3.283935
SoL	4533	Manes.13G058600.v8.1	0	127	-1.0254022	3.4015372
SoL	4543	Manes.13G062700.v8.1	0	131	0.07477119	3.369035
SoL	4559	Manes.13G069200.v8.1	0	178	-0.20759721	3.4587018
SoL	4597	Manes.13G093620.v8.1	0	63	-1.8299145	4.204167
SoL	4619	Manes.13G108200.v8.1	0	13	-2.1883698	4.100171
SoL	4620	Manes.13G109000.v8.1	0	59	-0.9306744	3.5587218
SoL	4628	Manes.13G113000.v8.1	0	250	-0.92345726	4.565688
SoL	4631	Manes.13G114000.v8.1	0	59	-1.3611232	3.9772341
SoL	4664	Manes.13G132700.v8.1	0	27	-1.1989174	3.455264
SoL	4682	Manes.13G140497.v8.1	0	65	-1.3135506	4.0820084
SoL	4711	Manes.14G002700.v8.1	0	115	-0.9102725	3.4284222
SoL	4714	Manes.14G003500.v8.1	0	226	-1.6676414	3.6313186
SoL	4734	Manes.14G013900.v8.1	0	228	-0.999278	3.9452984
SoL	4774	Manes.14G034100.v8.1	0	44	-0.428024	3.3865795
SoL	4789	Manes.14G043800.v8.1	0	212	-1.2409705	4.888568
SoL	4813	Manes.14G059000.v8.1	0	96	-1.7185568	3.9634662
SoL	4818	Manes.14G060400.v8.1	0	235	-0.61422366	3.3601289
SoL	4821	Manes.14G061200.v8.1	0	54	-0.1793432	3.3018303
SoL	4856	Manes.14G075900.v8.1	0	52	0.04944101	3.485018
SoL	4860	Manes.14G077300.v8.1	0	71	-1.9821299	3.8604295
SoL	4866	Manes.14G079800.v8.1	0	215	-1.3199531	3.4299564
SoL	4890	Manes.14G089300.v8.1	0	86	-1.53542	3.8649657
SoL	4891	Manes.14G089500.v8.1	0	86	-1.0224876	4.535126
SoL	4895	Manes.14G094000.v8.1	0	87	-1.8270302	4.25979
SoL	4898	Manes.14G095900.v8.1	0	40	-1.1166149	5.0038495
SoL	4936	Manes.14G109500.v8.1	0	149	-1.8078929	4.240959
SoL	4938	Manes.14G109832.v8.1	0	50	-0.030690907	3.4022763
SoL	4963	Manes.14G123400.v8.1	0	124	-1.9997867	4.1382256
SoL	4965	Manes.14G123900.v8.1	0	65	-0.9765267	3.9469154
SoL	4992	Manes.14G134800.v8.1	0	108	-1.5532386	3.5372288
SoL	5008	Manes.14G146300.v8.1	0	97	-0.9707436	4.118721
SoL	5009	Manes.14G147300.v8.1	0	39	0.14205174	3.5710692
SoL	5030	Manes.14G157565.v8.1	0	164	-1.6321367	3.71916
SoL	5043	Manes.14G166700.v8.1	0	59	-1.6356579	3.869116
SoL	5044	Manes.14G167100.v8.1	0	42	-0.87111396	3.393407
SoL	5048	Manes.14G168100.v8.1	0	131	-1.203735	3.5444021
SoL	5064	Manes.14G174550.v8.1	0	73	-0.82793206	4.727261
SoL	5098	Manes.15G016900.v8.1	0	71	-0.99102664	4.3045382
SoL	5103	Manes.15G018800.v8.1	0	244	-0.89456856	4.4193473
SoL	5123	Manes.15G027800.v8.1	0	54	-1.4599487	3.6093562
SoL	5161	Manes.15G045600.v8.1	0	213	-1.7510206	4.1797023
SoL	5181	Manes.15G057300.v8.1	0	59	-0.07771489	3.5391908
SoL	5194	Manes.15G062700.v8.1	0	209	-1.4411484	4.390687
SoL	5195	Manes.15G062900.v8.1	0	62	0.13777907	3.6149728
SoL	5213	Manes.15G073900.v8.1	0	46	-1.2987128	4.6775885
SoL	5221	Manes.15G079100.v8.1	0	155	-0.14817536	3.6661553
SoL	5227	Manes.15G081100.v8.1	0	37	-0.13897377	4.5986156
SoL	5235	Manes.15G085400.v8.1	0	59	-1.1500639	3.7037632
SoL	5278	Manes.15G105000.v8.1	0	135	-1.4916942	4.407833
SoL	5279	Manes.15G105800.v8.1	0	70	-1.5060776	3.766647
SoL	5282	Manes.15G108000.v8.1	0	69	-1.9324969	3.8213406
SoL	5286	Manes.15G108500.v8.1	0	223	-0.30998337	3.5095656
SoL	5296	Manes.15G112400.v8.1	0	82	-1.8327874	4.295994
SoL	5303	Manes.15G115000.v8.1	0	202	-0.23072448	4.0181265
SoL	5306	Manes.15G116000.v8.1	0	65	-1.2646832	3.991497
SoL	5326	Manes.15G124800.v8.1	0	48	-0.811048	3.549895
SoL	5338	Manes.15G131100.v8.1	0	37	-1.2692318	3.7159145
SoL	5346	Manes.15G134400.v8.1	0	183	-0.9208309	4.788461
SoL	5367	Manes.15G143500.v8.1	0	45	-1.6041937	3.7148752
SoL	5369	Manes.15G144200.v8.1	0	239	-0.35078606	4.279712
SoL	5401	Manes.15G157800.v8.1	0	35	-1.4394988	4.917342
SoL	5404	Manes.15G159000.v8.1	0	59	-1.3234162	3.48262
SoL	5420	Manes.15G167500.v8.1	0	137	-2.3441522	4.713087
SoL	5425	Manes.15G172800.v8.1	0	48	-0.3232337	3.6752937
SoL	5436	Manes.15G177100.v8.1	0	46	-0.16921867	3.4220917
SoL	5446	Manes.15G183100.v8.1	0	91	-1.1464032	3.6158564
SoL	5448	Manes.15G183900.v8.1	0	142	-1.5399289	3.762122
SoL	5449	Manes.15G183933.v8.1	0	52	-1.536426	3.759527
SoL	5455	Manes.15G186400.v8.1	0	77	-1.2179648	4.616311
SoL	5459	Manes.15G187200.v8.1	0	98	-0.46388397	4.415413
SoL	5489	Manes.16G011800.v8.1	0	110	-1.5026776	3.6783319
SoL	5490	Manes.16G011900.v8.1	0	77	-0.055930648	4.19749
SoL	5506	Manes.16G017000.v8.1	0	214	-1.1896795	3.4550357
SoL	5507	Manes.16G017200.v8.1	0	27	0.37726003	3.2624428
SoL	5570	Manes.16G039900.v8.1	0	37	-0.74629956	3.8396163
SoL	5571	Manes.16G040300.v8.1	0	151	0.23400134	3.571764
SoL	5599	Manes.16G056000.v8.1	0	240	-1.3290673	3.597738
SoL	5605	Manes.16G059200.v8.1	0	109	-1.1476707	4.128031
SoL	5615	Manes.16G067900.v8.1	0	54	-1.2095404	3.5452332
SoL	5616	Manes.16G069000.v8.1	0	50	-0.5972116	3.9955213
SoL	5620	Manes.16G070900.v8.1	0	190	-0.032811143	3.4630342
SoL	5623	Manes.16G071800.v8.1	0	45	-0.072563745	5.01678
SoL	5676	Manes.16G095700.v8.1	0	26	-0.61290056	4.469076
SoL	5681	Manes.16G097100.v8.1	0	282	-0.76286775	3.9925604
SoL	5682	Manes.16G097300.v8.1	0	54	-1.5498167	3.6428597
SoL	5685	Manes.16G099500.v8.1	0	100	-1.1030697	3.5380244
SoL	5689	Manes.16G100300.v8.1	0	67	-0.19923107	4.2608585
SoL	5736	Manes.16G124000.v8.1	0	71	-1.3340838	4.5010986
SoL	5750	Manes.16G130200.v8.1	0	191	-1.4672887	3.7735696
SoL	5751	Manes.16G130300.v8.1	0	37	-0.58384246	3.7064016
SoL	5752	Manes.16G130401.v8.1	0	150	-1.8462902	4.119975
SoL	5762	Manes.16G135400.v8.1	0	80	-0.6016204	4.079349
SoL	5764	Manes.16G136400.v8.1	0	192	-1.1052699	4.0978465
SoL	5772	Manes.17G002700.v8.1	0	22	-1.2230934	3.524402
SoL	5790	Manes.17G016003.v8.1	0	89	-0.24481481	4.2067275
SoL	5796	Manes.17G018900.v8.1	0	61	-1.415146	3.5551775
SoL	5806	Manes.17G025800.v8.1	0	54	-1.933941	3.749056
SoL	5807	Manes.17G025900.v8.1	0	27	-0.8542917	3.923014
SoL	5818	Manes.17G030700.v8.1	0	44	-0.86813325	4.866718
SoL	5850	Manes.17G043600.v8.1	0	15	-0.22797737	4.9377995
SoL	5853	Manes.17G046200.v8.1	0	288	-1.1459473	4.947635
SoL	5904	Manes.17G066700.v8.1	0	38	-1.1705104	3.9455128
SoL	5905	Manes.17G066800.v8.1	0	177	-1.2869041	3.4406247
SoL	5908	Manes.17G069400.v8.1	0	27	-0.61795104	3.9991162
SoL	5918	Manes.17G075300.v8.1	0	153	0.31913412	3.2919707
SoL	5954	Manes.17G095800.v8.1	0	65	-1.7639143	4.2393203
SoL	5994	Manes.17G119500.v8.1	0	136	-0.6892352	3.5325847
SoL	5998	Manes.17G120300.v8.1	0	61	-1.1696941	3.5281215
SoL	6006	Manes.18G000600.v8.1	0	117	-2.0674644	3.9253771
SoL	6036	Manes.18G013740.v8.1	0	49	-1.8119829	4.3698845
SoL	6071	Manes.18G029900.v8.1	0	210	-1.3559177	4.035202
SoL	6110	Manes.18G045200.v8.1	0	87	-0.7021816	3.6438076
SoL	6116	Manes.18G047000.v8.1	0	107	-1.5604181	4.461906
SoL	6163	Manes.18G069400.v8.1	0	140	-0.8703944	4.738626
SoL	6171	Manes.18G071800.v8.1	0	191	-1.3057637	3.774008
SoL	6183	Manes.18G077006.v8.1	0	86	0.014745774	3.9641411
SoL	6185	Manes.18G077024.v8.1	0	197	-1.4639065	3.6394467
SoL	6188	Manes.18G077439.v8.1	0	151	-0.6346048	3.874379
SoL	6192	Manes.18G078475.v8.1	0	101	-0.83011323	3.9481025
SoL	6193	Manes.18G078950.v8.1	0	252	-0.07167929	4.0240846
SoL	6216	Manes.18G091700.v8.1	0	191	-1.3599529	4.497299
SoL	6252	Manes.18G111000.v8.1	0	75	-1.298365	3.8557725
SoL	6267	Manes.18G122400.v8.1	0	98	-0.82019174	4.110185
SoL	6268	Manes.18G122500.v8.1	0	205	-2.2616677	4.1552086
SoL	6269	Manes.18G123400.v8.1	0	27	-1.2199761	4.445204
SoL	6270	Manes.18G123900.v8.1	0	104	-0.7417773	3.6172712
SoL	6272	Manes.18G124400.v8.1	0	28	-1.8123839	4.0550056
SoL	6291	Manes.18G141951.v8.1	0	34	-0.007215042	4.2559915
SoL	5	gene-MaesCp005	0	74	-0.93170035	4.495435
SoL	9	gene-MaesCp007	0	92	-1.7090901	3.7739747
SoL	35	Manes.01G002600.v8.1	1	499	13.680318	4.2340355
SoL	37	Manes.01G004880.v8.1	1	230	11.103994	5.4755306
SoL	44	Manes.01G009100.v8.1	1	192	11.067462	4.662719
SoL	50	Manes.01G011113.v8.1	1	390	13.253043	4.7376657
SoL	56	Manes.01G013225.v8.1	1	56	13.692868	5.2583447
SoL	61	Manes.01G019000.v8.1	1	136	13.325532	3.9304879
SoL	65	Manes.01G021300.v8.1	1	51	12.870177	3.9592164
SoL	67	Manes.01G023200.v8.1	1	393	13.333194	4.571711
SoL	87	Manes.01G032400.v8.1	1	47	11.797141	3.831805
SoL	92	Manes.01G037100.v8.1	1	89	11.170493	4.6243634
SoL	97	Manes.01G041100.v8.1	1	210	11.361676	5.3867188
SoL	113	Manes.01G047200.v8.1	1	128	13.472856	4.1789384
SoL	115	Manes.01G047400.v8.1	1	83	13.811397	5.222404
SoL	121	Manes.01G049375.v8.1	1	241	11.236922	5.088887
SoL	124	Manes.01G049631.v8.1	1	131	11.716352	4.8606753
SoL	126	Manes.01G050600.v8.1	1	111	13.387574	5.7374673
SoL	130	Manes.01G052500.v8.1	1	81	10.878073	3.96336
SoL	134	Manes.01G054025.v8.1	1	276	13.62722	5.0813036
SoL	138	Manes.01G055200.v8.1	1	113	13.945302	4.418693
SoL	153	Manes.01G059900.v8.1	1	35	11.877268	5.386483
SoL	168	Manes.01G067700.v8.1	1	61	13.903517	4.358947
SoL	170	Manes.01G068001.v8.1	1	67	11.331586	5.019178
SoL	172	Manes.01G068600.v8.1	1	467	11.448636	5.2701087
SoL	173	Manes.01G069000.v8.1	1	116	13.862268	5.593268
SoL	174	Manes.01G069500.v8.1	1	104	12.410845	3.8916643
SoL	176	Manes.01G071200.v8.1	1	306	11.483067	3.9423637
SoL	195	Manes.01G083700.v8.1	1	299	10.114148	4.021184
SoL	197	Manes.01G085600.v8.1	1	47	14.391971	5.0706334
SoL	203	Manes.01G089800.v8.1	1	105	14.2331705	5.7020335
SoL	210	Manes.01G093550.v8.1	1	62	13.621221	4.33851
SoL	211	Manes.01G093700.v8.1	1	330	14.005214	4.3764873
SoL	212	Manes.01G094200.v8.1	1	119	13.210648	5.021605
SoL	216	Manes.01G095800.v8.1	1	160	13.489466	4.1819444
SoL	230	Manes.01G102466.v8.1	1	102	12.477061	3.610202
SoL	232	Manes.01G102700.v8.1	1	396	11.02177	4.8709927
SoL	234	Manes.01G103400.v8.1	1	221	12.975333	3.791115
SoL	241	Manes.01G107600.v8.1	1	64	12.222414	4.119617
SoL	249	Manes.01G112000.v8.1	1	112	12.506775	4.927163
SoL	253	Manes.01G113100.v8.1	1	312	13.917454	5.303036
SoL	261	Manes.01G117500.v8.1	1	294	13.066514	4.5928335
SoL	264	Manes.01G118500.v8.1	1	222	11.480483	5.4074235
SoL	268	Manes.01G121300.v8.1	1	80	13.407164	3.8065994
SoL	272	Manes.01G125000.v8.1	1	330	13.425065	4.7982016
SoL	274	Manes.01G125400.v8.1	1	356	13.998302	4.313334
SoL	277	Manes.01G127500.v8.1	1	71	12.875685	4.6418476
SoL	285	Manes.01G129900.v8.1	1	52	11.995912	3.6668754
SoL	288	Manes.01G130700.v8.1	1	312	13.549971	4.99814
SoL	297	Manes.01G134400.v8.1	1	43	10.630681	3.83762
SoL	307	Manes.01G142000.v8.1	1	61	11.197818	5.5271373
SoL	310	Manes.01G142700.v8.1	1	62	12.204332	4.082717
SoL	317	Manes.01G147500.v8.1	1	231	12.624712	5.111238
SoL	325	Manes.01G152500.v8.1	1	224	11.200834	4.0053124
SoL	337	Manes.01G156600.v8.1	1	168	10.517955	4.484447
SoL	344	Manes.01G159500.v8.1	1	38	11.394393	5.4158874
SoL	370	Manes.01G169700.v8.1	1	37	12.044816	4.71456
SoL	376	Manes.01G171900.v8.1	1	94	12.169878	3.7730443
SoL	378	Manes.01G172300.v8.1	1	48	14.138682	4.816256
SoL	387	Manes.01G174900.v8.1	1	68	12.657006	3.989634
SoL	398	Manes.01G181500.v8.1	1	110	10.431361	4.3051715
SoL	399	Manes.01G182200.v8.1	1	338	13.93872	5.824454
SoL	405	Manes.01G185000.v8.1	1	64	11.734598	5.193923
SoL	418	Manes.01G192700.v8.1	1	317	14.218152	5.4773793
SoL	433	Manes.01G201000.v8.1	1	377	13.0069275	4.9938707
SoL	445	Manes.01G212300.v8.1	1	194	14.041932	4.182822
SoL	451	Manes.01G214600.v8.1	1	553	14.022289	5.649888
SoL	455	Manes.01G216400.v8.1	1	483	12.295785	5.65029
SoL	459	Manes.01G219000.v8.1	1	524	13.6029825	4.65539
SoL	462	Manes.01G220400.v8.1	1	346	14.202965	5.242178
SoL	474	Manes.01G226900.v8.1	1	250	12.218281	3.8288422
SoL	480	Manes.01G230000.v8.1	1	103	13.167247	4.401455
SoL	486	Manes.01G232100.v8.1	1	137	14.28314	5.7948713
SoL	487	Manes.01G232500.v8.1	1	410	13.578958	4.708736
SoL	489	Manes.01G233000.v8.1	1	372	14.009457	4.8156004
SoL	490	Manes.01G234500.v8.1	1	174	12.21161	3.8806772
SoL	492	Manes.01G234800.v8.1	1	323	12.791641	4.799036
SoL	502	Manes.01G237700.v8.1	1	98	10.83892	4.166895
SoL	503	Manes.01G238400.v8.1	1	92	11.130705	5.0831056
SoL	515	Manes.01G245600.v8.1	1	566	14.289726	4.790658
SoL	522	Manes.01G247800.v8.1	1	82	12.5407295	3.7091303
SoL	539	Manes.01G253600.v8.1	1	312	10.707206	4.45426
SoL	540	Manes.01G254200.v8.1	1	101	13.234435	4.693702
SoL	545	Manes.01G257400.v8.1	1	155	12.299706	5.5374827
SoL	547	Manes.01G259100.v8.1	1	77	12.695876	4.284733
SoL	550	Manes.01G260100.v8.1	1	63	12.496907	3.9454954
SoL	552	Manes.01G261000.v8.1	1	114	13.4746275	3.9079368
SoL	560	Manes.01G264500.v8.1	1	278	13.367714	4.9593368
SoL	561	Manes.01G264600.v8.1	1	82	11.268149	5.332826
SoL	569	Manes.01G267900.v8.1	1	216	14.207138	5.2244544
SoL	572	Manes.01G269100.v8.1	1	213	11.625275	5.1104364
SoL	576	Manes.01G271700.v8.1	1	345	11.181854	4.654297
SoL	577	Manes.01G272100.v8.1	1	72	13.667287	4.7427063
SoL	582	Manes.01G275100.v8.1	1	119	13.089972	3.981063
SoL	588	Manes.02G005100.v8.1	1	153	12.090345	3.7705379
SoL	593	Manes.02G007300.v8.1	1	247	11.427363	3.5865538
SoL	594	Manes.02G007400.v8.1	1	162	11.673712	5.4518175
SoL	599	Manes.02G010300.v8.1	1	235	13.471199	4.2479362
SoL	603	Manes.02G011000.v8.1	1	143	12.472291	4.799879
SoL	604	Manes.02G011100.v8.1	1	169	12.204745	5.585103
SoL	606	Manes.02G011500.v8.1	1	205	11.77657	4.197417
SoL	619	Manes.02G016567.v8.1	1	184	11.574596	5.4504967
SoL	626	Manes.02G020701.v8.1	1	473	13.934783	5.5354605
SoL	627	Manes.02G020800.v8.1	1	379	12.75035	4.146175
SoL	631	Manes.02G022500.v8.1	1	140	13.230559	4.460464
SoL	640	Manes.02G024900.v8.1	1	256	13.059446	4.5234513
SoL	642	Manes.02G026600.v8.1	1	237	12.018922	3.8175845
SoL	649	Manes.02G031100.v8.1	1	58	14.154853	4.535394
SoL	652	Manes.02G032500.v8.1	1	184	13.340618	5.059459
SoL	661	Manes.02G034900.v8.1	1	126	11.109884	5.141085
SoL	673	Manes.02G038200.v8.1	1	42	13.525888	4.7806506
SoL	674	Manes.02G040000.v8.1	1	468	11.283789	5.042058
SoL	676	Manes.02G041600.v8.1	1	492	14.214427	4.5384483
SoL	677	Manes.02G041700.v8.1	1	42	11.571685	3.8437965
SoL	687	Manes.02G047500.v8.1	1	78	11.786698	3.7500136
SoL	698	Manes.02G051701.v8.1	1	122	12.975274	5.610069
SoL	705	Manes.02G058400.v8.1	1	83	11.284213	5.3336873
SoL	711	Manes.02G062200.v8.1	1	354	13.511351	5.9781437
SoL	724	Manes.02G068500.v8.1	1	35	14.269904	4.9758534
SoL	733	Manes.02G075400.v8.1	1	76	12.507786	4.2811894
SoL	738	Manes.02G077800.v8.1	1	347	13.356731	4.264506
SoL	741	Manes.02G080500.v8.1	1	389	13.041079	3.8841019
SoL	747	Manes.02G082000.v8.1	1	45	13.000394	4.798762
SoL	748	Manes.02G082400.v8.1	1	105	13.385348	4.1288233
SoL	749	Manes.02G083700.v8.1	1	180	11.983499	4.893182
SoL	752	Manes.02G085000.v8.1	1	351	13.471625	3.86699
SoL	753	Manes.02G085100.v8.1	1	22	12.454533	5.0906587
SoL	755	Manes.02G087400.v8.1	1	168	11.77899	3.7210262
SoL	758	Manes.02G088900.v8.1	1	219	12.37891	3.6415553
SoL	761	Manes.02G089600.v8.1	1	55	13.865053	4.2548704
SoL	768	Manes.02G092600.v8.1	1	101	10.013457	4.16622
SoL	770	Manes.02G093100.v8.1	1	356	14.246843	5.8272476
SoL	771	Manes.02G093200.v8.1	1	225	13.157486	4.310289
SoL	776	Manes.02G095500.v8.1	1	163	12.313121	6.094836
SoL	779	Manes.02G096200.v8.1	1	245	11.955811	4.904781
SoL	783	Manes.02G097400.v8.1	1	414	12.816023	4.830389
SoL	785	Manes.02G098700.v8.1	1	59	13.702343	4.1124353
SoL	790	Manes.02G099700.v8.1	1	88	11.644224	5.134456
SoL	799	Manes.02G104800.v8.1	1	152	13.81426	4.5586405
SoL	808	Manes.02G108700.v8.1	1	82	11.329804	5.504172
SoL	816	Manes.02G111300.v8.1	1	53	11.027017	5.772337
SoL	817	Manes.02G112300.v8.1	1	145	12.826602	4.4010577
SoL	820	Manes.02G113400.v8.1	1	105	11.442373	5.546674
SoL	822	Manes.02G113700.v8.1	1	213	12.863843	4.6182146
SoL	823	Manes.02G113800.v8.1	1	407	14.16513	5.0198507
SoL	829	Manes.02G116500.v8.1	1	390	11.564629	5.569524
SoL	831	Manes.02G117100.v8.1	1	204	11.945867	5.6893415
SoL	834	Manes.02G118000.v8.1	1	123	13.182584	3.782903
SoL	836	Manes.02G119100.v8.1	1	183	14.203096	5.636553
SoL	840	Manes.02G120100.v8.1	1	530	11.702191	5.161804
SoL	845	Manes.02G123100.v8.1	1	502	13.311085	5.342233
SoL	855	Manes.02G130000.v8.1	1	186	12.264237	3.9396062
SoL	856	Manes.02G130500.v8.1	1	142	14.008705	4.476377
SoL	857	Manes.02G130800.v8.1	1	55	11.807669	5.2235694
SoL	858	Manes.02G130900.v8.1	1	274	12.971732	4.4937468
SoL	860	Manes.02G132200.v8.1	1	186	12.305184	3.8238642
SoL	876	Manes.02G139800.v8.1	1	105	11.162719	5.1309547
SoL	879	Manes.02G140900.v8.1	1	386	10.860619	3.940932
SoL	881	Manes.02G141500.v8.1	1	400	13.108933	4.976796
SoL	894	Manes.02G149700.v8.1	1	340	10.126515	3.8488188
SoL	896	Manes.02G150200.v8.1	1	209	12.534461	4.4214325
SoL	904	Manes.02G153020.v8.1	1	403	12.395037	4.1802125
SoL	905	Manes.02G153060.v8.1	1	40	12.793056	4.322891
SoL	906	Manes.02G153100.v8.1	1	190	12.688577	4.0627747
SoL	907	Manes.02G153150.v8.1	1	77	12.462668	4.099655
SoL	912	Manes.02G154600.v8.1	1	272	12.849858	3.6624694
SoL	914	Manes.02G154900.v8.1	1	33	13.009227	4.8013773
SoL	918	Manes.02G156800.v8.1	1	182	13.614736	4.3047915
SoL	919	Manes.02G156900.v8.1	1	162	13.477374	4.4175634
SoL	922	Manes.02G158400.v8.1	1	48	13.770762	5.281502
SoL	925	Manes.02G159800.v8.1	1	317	12.523647	4.743135
SoL	927	Manes.02G160900.v8.1	1	89	13.762586	5.312021
SoL	939	Manes.02G166000.v8.1	1	331	14.02995	4.568298
SoL	940	Manes.02G166900.v8.1	1	223	13.993744	4.8387065
SoL	943	Manes.02G170301.v8.1	1	60	12.40054	4.2291675
SoL	945	Manes.02G172100.v8.1	1	175	13.805663	5.442525
SoL	946	Manes.02G172300.v8.1	1	289	13.310833	4.4094195
SoL	955	Manes.02G176900.v8.1	1	378	13.702523	4.811671
SoL	979	Manes.02G189600.v8.1	1	43	13.366173	4.0368624
SoL	980	Manes.02G190900.v8.1	1	311	11.911603	3.8649733
SoL	983	Manes.02G192000.v8.1	1	230	12.355157	5.3595815
SoL	992	Manes.02G197600.v8.1	1	167	11.167627	4.93535
SoL	993	Manes.02G198300.v8.1	1	39	13.149373	4.06878
SoL	998	Manes.02G200286.v8.1	1	68	13.40638	4.206352
SoL	999	Manes.02G200534.v8.1	1	52	11.954265	4.7731442
SoL	1000	Manes.02G200600.v8.1	1	376	11.915926	5.0628014
SoL	1001	Manes.02G201301.v8.1	1	193	12.018476	5.0033875
SoL	1005	Manes.02G202166.v8.1	1	277	12.447726	4.264675
SoL	1006	Manes.02G202959.v8.1	1	444	11.718188	3.6512504
SoL	1011	Manes.02G207933.v8.1	1	56	11.472308	3.6651337
SoL	1017	Manes.02G211901.v8.1	1	391	12.33059	5.025349
SoL	1034	Manes.02G216800.v8.1	1	109	12.394341	4.7669992
SoL	1039	Manes.02G218650.v8.1	1	236	12.780463	4.343493
SoL	1042	Manes.02G220900.v8.1	1	460	12.137629	3.71619
SoL	1043	Manes.02G221020.v8.1	1	91	13.5156355	4.977465
SoL	1044	Manes.02G221151.v8.1	1	39	12.723524	4.282088
SoL	1045	Manes.02G221720.v8.1	1	93	11.737792	3.5794895
SoL	1059	Manes.03G004800.v8.1	1	149	10.823583	4.5134864
SoL	1060	Manes.03G005100.v8.1	1	44	13.520795	5.2274733
SoL	1069	Manes.03G009200.v8.1	1	335	12.087711	4.161887
SoL	1070	Manes.03G009300.v8.1	1	172	12.516619	5.3079348
SoL	1071	Manes.03G009500.v8.1	1	111	12.631016	4.150749
SoL	1072	Manes.03G010500.v8.1	1	87	11.683745	3.9979212
SoL	1074	Manes.03G012500.v8.1	1	10	12.881559	4.484417
SoL	1093	Manes.03G020600.v8.1	1	204	11.452792	4.1199536
SoL	1101	Manes.03G024600.v8.1	1	314	12.482283	3.814762
SoL	1103	Manes.03G025900.v8.1	1	197	14.133545	4.8127437
SoL	1104	Manes.03G026700.v8.1	1	239	11.039605	5.1611896
SoL	1105	Manes.03G026800.v8.1	1	423	13.729783	4.4804125
SoL	1108	Manes.03G029300.v8.1	1	237	13.646833	4.566689
SoL	1120	Manes.03G037000.v8.1	1	133	12.575861	4.046647
SoL	1128	Manes.03G039700.v8.1	1	151	14.002733	4.906673
SoL	1134	Manes.03G042500.v8.1	1	37	14.256799	4.4278913
SoL	1136	Manes.03G043500.v8.1	1	43	11.92736	5.46483
SoL	1137	Manes.03G043700.v8.1	1	81	13.484048	5.419914
SoL	1144	Manes.03G046800.v8.1	1	395	14.2306595	4.557837
SoL	1151	Manes.03G048700.v8.1	1	388	11.441944	4.8956
SoL	1155	Manes.03G049700.v8.1	1	101	13.506835	5.7628145
SoL	1156	Manes.03G052800.v8.1	1	325	13.989369	4.4752755
SoL	1160	Manes.03G054000.v8.1	1	321	14.090613	5.3249865
SoL	1164	Manes.03G056201.v8.1	1	34	12.369142	5.352202
SoL	1168	Manes.03G060600.v8.1	1	75	11.79579	3.73285
SoL	1170	Manes.03G061000.v8.1	1	41	12.575078	4.2994404
SoL	1184	Manes.03G071100.v8.1	1	79	14.014363	4.16179
SoL	1188	Manes.03G073600.v8.1	1	100	11.1496315	5.2972045
SoL	1190	Manes.03G074500.v8.1	1	49	13.833934	4.1746755
SoL	1213	Manes.03G088800.v8.1	1	238	12.28608	6.0605645
SoL	1222	Manes.03G091166.v8.1	1	206	13.40998	3.9044693
SoL	1228	Manes.03G096600.v8.1	1	64	12.634277	5.3980603
SoL	1230	Manes.03G097600.v8.1	1	270	13.37464	4.042
SoL	1240	Manes.03G100600.v8.1	1	135	12.736129	4.0537844
SoL	1243	Manes.03G101900.v8.1	1	154	11.659431	5.1557255
SoL	1249	Manes.03G106300.v8.1	1	125	12.899132	4.4535065
SoL	1255	Manes.03G110600.v8.1	1	69	12.6508045	4.2969246
SoL	1267	Manes.03G114400.v8.1	1	64	12.118161	4.7076364
SoL	1274	Manes.03G117100.v8.1	1	164	12.866348	5.633597
SoL	1276	Manes.03G117800.v8.1	1	146	12.625521	3.5854309
SoL	1277	Manes.03G117900.v8.1	1	56	12.625113	4.020574
SoL	1279	Manes.03G118200.v8.1	1	171	13.248633	4.684834
SoL	1281	Manes.03G118500.v8.1	1	45	13.540356	4.633528
SoL	1282	Manes.03G118600.v8.1	1	131	12.6147785	5.745638
SoL	1283	Manes.03G119000.v8.1	1	411	12.616018	5.440437
SoL	1285	Manes.03G119300.v8.1	1	245	13.078814	5.581089
SoL	1287	Manes.03G120433.v8.1	1	42	12.787422	5.778449
SoL	1288	Manes.03G120832.v8.1	1	170	13.521325	5.052962
SoL	1290	Manes.03G121080.v8.1	1	44	13.958359	4.1550703
SoL	1291	Manes.03G121300.v8.1	1	83	10.854266	4.441506
SoL	1298	Manes.03G124700.v8.1	1	117	12.191968	5.6243367
SoL	1300	Manes.03G125066.v8.1	1	95	11.278899	5.147247
SoL	1307	Manes.03G127800.v8.1	1	210	11.853986	5.802348
SoL	1312	Manes.03G131100.v8.1	1	67	13.032806	4.2088475
SoL	1318	Manes.03G132300.v8.1	1	50	13.731165	4.0930657
SoL	1320	Manes.03G132901.v8.1	1	43	12.339182	4.299055
SoL	1323	Manes.03G133700.v8.1	1	294	10.697175	3.5846474
SoL	1336	Manes.03G137702.v8.1	1	80	13.064881	4.557205
SoL	1338	Manes.03G137851.v8.1	1	239	13.070903	4.7855773
SoL	1341	Manes.03G138600.v8.1	1	64	13.963721	6.1658206
SoL	1342	Manes.03G139848.v8.1	1	271	13.492073	4.366951
SoL	1350	Manes.03G142600.v8.1	1	187	13.445169	4.72562
SoL	1355	Manes.03G148000.v8.1	1	218	13.2662735	4.428757
SoL	1359	Manes.03G149301.v8.1	1	35	12.309383	4.736237
SoL	1363	Manes.03G150900.v8.1	1	343	12.466992	5.0296335
SoL	1364	Manes.03G151300.v8.1	1	110	12.341937	5.3393006
SoL	1365	Manes.03G151600.v8.1	1	384	11.5712	5.4168844
SoL	1370	Manes.03G152400.v8.1	1	68	11.374661	5.5298796
SoL	1379	Manes.03G156700.v8.1	1	194	14.287321	5.394838
SoL	1380	Manes.03G157300.v8.1	1	334	12.272405	3.5953126
SoL	1384	Manes.03G161600.v8.1	1	137	12.165745	4.454786
SoL	1385	Manes.03G162200.v8.1	1	170	12.099365	5.787538
SoL	1386	Manes.03G162600.v8.1	1	503	10.825727	3.922709
SoL	1388	Manes.03G164500.v8.1	1	60	11.35644	5.0980663
SoL	1389	Manes.03G164600.v8.1	1	382	14.339493	5.206566
SoL	1390	Manes.03G164700.v8.1	1	390	11.894564	5.659359
SoL	1391	Manes.03G165100.v8.1	1	172	13.734864	4.1012216
SoL	1396	Manes.03G168300.v8.1	1	71	14.129616	4.7791176
SoL	1399	Manes.03G169300.v8.1	1	70	12.580248	5.327466
SoL	1402	Manes.03G170300.v8.1	1	248	12.959179	4.687789
SoL	1403	Manes.03G171200.v8.1	1	231	13.790624	5.3813148
SoL	1409	Manes.03G176700.v8.1	1	202	14.289509	5.317652
SoL	1417	Manes.03G183200.v8.1	1	61	11.445177	5.221817
SoL	1420	Manes.03G184200.v8.1	1	83	11.855634	5.716061
SoL	1422	Manes.03G185100.v8.1	1	197	14.178214	4.4522104
SoL	1424	Manes.03G185800.v8.1	1	59	13.062863	4.6868567
SoL	1428	Manes.03G188300.v8.1	1	318	9.968815	4.4083867
SoL	1431	Manes.03G189300.v8.1	1	73	14.2052555	4.5466294
SoL	1436	Manes.03G190600.v8.1	1	105	14.201854	5.067453
SoL	1441	Manes.03G194700.v8.1	1	519	14.392421	5.345301
SoL	1446	Manes.03G197900.v8.1	1	164	11.27653	4.695633
SoL	1453	Manes.03G200800.v8.1	1	386	13.066674	5.5574875
SoL	1454	Manes.03G200900.v8.1	1	183	13.244979	4.545338
SoL	1464	Manes.03G206200.v8.1	1	196	12.806034	3.923043
SoL	1476	Manes.04G003600.v8.1	1	235	12.933077	3.7656052
SoL	1477	Manes.04G004400.v8.1	1	225	11.200945	5.287407
SoL	1483	Manes.04G008300.v8.1	1	46	13.443593	4.059305
SoL	1488	Manes.04G011500.v8.1	1	77	13.759052	6.0342827
SoL	1489	Manes.04G011700.v8.1	1	209	12.02438	3.6641939
SoL	1508	Manes.04G020100.v8.1	1	42	12.406727	3.7588632
SoL	1513	Manes.04G024600.v8.1	1	280	12.020809	3.6419091
SoL	1514	Manes.04G025200.v8.1	1	403	11.974629	3.8290079
SoL	1516	Manes.04G025500.v8.1	1	50	14.146905	4.7936926
SoL	1517	Manes.04G026700.v8.1	1	157	12.427454	4.777563
SoL	1518	Manes.04G026800.v8.1	1	308	11.928063	5.689712
SoL	1521	Manes.04G029000.v8.1	1	41	11.303608	3.8576314
SoL	1527	Manes.04G032900.v8.1	1	212	11.210473	5.8393345
SoL	1531	Manes.04G034200.v8.1	1	513	12.239786	5.6555157
SoL	1535	Manes.04G035800.v8.1	1	261	13.717347	4.6393394
SoL	1540	Manes.04G039500.v8.1	1	112	13.818239	4.348443
SoL	1546	Manes.04G043113.v8.1	1	62	12.386941	4.1890955
SoL	1548	Manes.04G044100.v8.1	1	232	12.993747	4.844391
SoL	1549	Manes.04G044225.v8.1	1	55	11.672211	4.676633
SoL	1551	Manes.04G045000.v8.1	1	218	12.498923	4.3840184
SoL	1552	Manes.04G045401.v8.1	1	508	12.597564	4.026192
SoL	1553	Manes.04G045516.v8.1	1	92	10.955718	3.869126
SoL	1554	Manes.04G046100.v8.1	1	230	12.052009	3.8567796
SoL	1555	Manes.04G046101.v8.1	1	391	11.771581	3.8722308
SoL	1556	Manes.04G046200.v8.1	1	169	12.907765	4.0028934
SoL	1557	Manes.04G046300.v8.1	1	116	11.70462	4.130829
SoL	1558	Manes.04G046472.v8.1	1	48	12.8271675	4.3372116
SoL	1559	Manes.04G046700.v8.1	1	176	12.442064	4.2202764
SoL	1560	Manes.04G046800.v8.1	1	74	12.634403	4.3230767
SoL	1563	Manes.04G052000.v8.1	1	151	13.445661	4.08094
SoL	1568	Manes.04G060100.v8.1	1	74	12.045621	4.416973
SoL	1571	Manes.04G061700.v8.1	1	311	12.541836	4.7207427
SoL	1582	Manes.04G065032.v8.1	1	296	13.189088	4.8261
SoL	1585	Manes.04G066300.v8.1	1	198	12.718774	4.15533
SoL	1588	Manes.04G067100.v8.1	1	346	12.392863	4.342639
SoL	1598	Manes.04G073000.v8.1	1	116	13.517273	5.4455347
SoL	1605	Manes.04G075400.v8.1	1	252	13.23704	4.947346
SoL	1624	Manes.04G084400.v8.1	1	354	13.17859	4.143506
SoL	1629	Manes.04G085300.v8.1	1	251	12.965364	4.0186725
SoL	1631	Manes.04G086001.v8.1	1	74	12.391294	5.1390543
SoL	1632	Manes.04G086100.v8.1	1	420	10.716564	3.9785583
SoL	1639	Manes.04G089800.v8.1	1	43	11.189119	5.88503
SoL	1656	Manes.04G100100.v8.1	1	343	12.553932	4.310667
SoL	1657	Manes.04G100900.v8.1	1	279	11.349687	5.081855
SoL	1659	Manes.04G101200.v8.1	1	252	13.466004	4.558657
SoL	1670	Manes.04G105800.v8.1	1	272	12.581819	4.5189004
SoL	1679	Manes.04G110000.v8.1	1	56	11.705883	4.7249584
SoL	1686	Manes.04G113700.v8.1	1	53	14.212537	4.8748097
SoL	1687	Manes.04G113800.v8.1	1	54	13.695861	4.182803
SoL	1699	Manes.04G122500.v8.1	1	242	14.022056	4.4789906
SoL	1704	Manes.04G127000.v8.1	1	44	12.405134	4.616679
SoL	1706	Manes.04G128300.v8.1	1	151	13.52763	5.670688
SoL	1707	Manes.04G128400.v8.1	1	146	11.17384	5.734437
SoL	1717	Manes.04G133700.v8.1	1	161	12.752033	4.289892
SoL	1718	Manes.04G134100.v8.1	1	67	13.193616	6.013015
SoL	1731	Manes.04G141300.v8.1	1	367	10.8946295	4.6506276
SoL	1752	Manes.04G154500.v8.1	1	113	12.168997	5.3460803
SoL	1753	Manes.04G155500.v8.1	1	133	13.1625185	5.666555
SoL	1761	Manes.04G159700.v8.1	1	77	10.673908	3.7009284
SoL	1765	Manes.04G162900.v8.1	1	127	12.052421	5.403961
SoL	1768	Manes.04G165200.v8.1	1	458	13.8502035	6.3250723
SoL	1772	Manes.05G002100.v8.1	1	410	13.66062	5.067639
SoL	1777	Manes.05G005700.v8.1	1	46	11.454991	4.381163
SoL	1780	Manes.05G006300.v8.1	1	181	10.727398	4.002955
SoL	1788	Manes.05G008500.v8.1	1	124	10.315683	3.6870854
SoL	1789	Manes.05G008900.v8.1	1	350	13.324855	4.18441
SoL	1791	Manes.05G009400.v8.1	1	109	14.193921	5.7724695
SoL	1796	Manes.05G011300.v8.1	1	62	11.245082	4.04926
SoL	1797	Manes.05G011600.v8.1	1	108	13.606022	4.6503563
SoL	1809	Manes.05G018700.v8.1	1	49	12.153704	3.5097492
SoL	1818	Manes.05G022000.v8.1	1	76	14.17462	4.653333
SoL	1820	Manes.05G024200.v8.1	1	416	13.803641	4.3658633
SoL	1834	Manes.05G031200.v8.1	1	219	12.557872	4.6122894
SoL	1835	Manes.05G032000.v8.1	1	409	12.009035	4.3117876
SoL	1836	Manes.05G032100.v8.1	1	323	12.9241085	5.542648
SoL	1840	Manes.05G033700.v8.1	1	70	13.456687	4.8757496
SoL	1844	Manes.05G035200.v8.1	1	124	13.871706	4.0324225
SoL	1851	Manes.05G038100.v8.1	1	419	11.031599	5.063315
SoL	1852	Manes.05G038500.v8.1	1	278	12.299503	3.8289769
SoL	1854	Manes.05G039100.v8.1	1	241	13.387626	4.120928
SoL	1859	Manes.05G041800.v8.1	1	270	12.157529	3.8787887
SoL	1864	Manes.05G045200.v8.1	1	152	13.590592	5.538075
SoL	1872	Manes.05G048900.v8.1	1	196	12.054336	4.0483136
SoL	1873	Manes.05G049200.v8.1	1	62	11.453661	4.675737
SoL	1879	Manes.05G053300.v8.1	1	134	11.095841	4.902271
SoL	1881	Manes.05G054800.v8.1	1	208	13.74047	4.523151
SoL	1883	Manes.05G056000.v8.1	1	68	11.710391	5.727634
SoL	1886	Manes.05G056701.v8.1	1	58	13.904768	5.291587
SoL	1897	Manes.05G059700.v8.1	1	7	13.223088	4.041227
SoL	1904	Manes.05G062100.v8.1	1	157	14.248135	5.7107778
SoL	1917	Manes.05G067701.v8.1	1	112	11.89163	3.9239936
SoL	1926	Manes.05G072300.v8.1	1	275	10.750179	4.460018
SoL	1943	Manes.05G078400.v8.1	1	86	10.772208	4.550679
SoL	1945	Manes.05G080400.v8.1	1	133	12.785327	5.338527
SoL	1946	Manes.05G081000.v8.1	1	101	13.456996	5.380983
SoL	1948	Manes.05G082100.v8.1	1	138	12.870611	4.046917
SoL	1952	Manes.05G083800.v8.1	1	253	12.30517	3.7569926
SoL	1959	Manes.05G086300.v8.1	1	285	12.873105	4.424412
SoL	1960	Manes.05G086309.v8.1	1	84	12.2616	4.0541873
SoL	1969	Manes.05G090100.v8.1	1	196	11.208714	4.152061
SoL	1973	Manes.05G091100.v8.1	1	416	13.979393	5.570511
SoL	1976	Manes.05G092700.v8.1	1	204	12.029337	4.3469286
SoL	1980	Manes.05G094000.v8.1	1	22	13.556115	4.6779814
SoL	1982	Manes.05G095200.v8.1	1	121	12.36716	5.119301
SoL	1986	Manes.05G096800.v8.1	1	61	12.350241	3.5841916
SoL	1990	Manes.05G097501.v8.1	1	8	10.878359	5.069941
SoL	1996	Manes.05G099500.v8.1	1	98	14.192324	4.4212623
SoL	2001	Manes.05G102300.v8.1	1	302	13.555589	4.0627365
SoL	2017	Manes.05G109900.v8.1	1	322	14.062812	4.233193
SoL	2019	Manes.05G110500.v8.1	1	57	11.090421	5.060206
SoL	2020	Manes.05G110600.v8.1	1	93	11.788055	4.8971725
SoL	2022	Manes.05G111300.v8.1	1	249	11.865069	5.1183147
SoL	2025	Manes.05G113000.v8.1	1	461	14.069508	4.2610083
SoL	2029	Manes.05G115800.v8.1	1	159	14.166122	4.471132
SoL	2034	Manes.05G117502.v8.1	1	50	13.140495	3.8911905
SoL	2037	Manes.05G118300.v8.1	1	341	10.611176	4.8295646
SoL	2038	Manes.05G118500.v8.1	1	519	13.126663	4.2749867
SoL	2045	Manes.05G126656.v8.1	1	113	12.880485	4.8827586
SoL	2051	Manes.05G130200.v8.1	1	122	10.906714	5.19001
SoL	2055	Manes.05G130900.v8.1	1	46	11.056806	4.0387635
SoL	2064	Manes.05G136100.v8.1	1	313	12.328205	4.4944315
SoL	2084	Manes.05G143600.v8.1	1	77	11.692817	5.3944798
SoL	2085	Manes.05G144100.v8.1	1	110	11.364912	5.1597733
SoL	2093	Manes.05G147500.v8.1	1	161	12.978861	5.24356
SoL	2100	Manes.05G151800.v8.1	1	193	13.447123	4.8314
SoL	2114	Manes.05G157300.v8.1	1	434	13.494257	4.286988
SoL	2118	Manes.05G159300.v8.1	1	166	12.74332	4.029675
SoL	2121	Manes.05G160350.v8.1	1	305	9.451961	3.5867033
SoL	2129	Manes.05G164200.v8.1	1	52	12.405638	4.6676702
SoL	2132	Manes.05G165900.v8.1	1	233	13.413959	4.8623238
SoL	2133	Manes.05G166200.v8.1	1	64	14.090257	4.3939843
SoL	2140	Manes.05G169600.v8.1	1	120	13.758514	4.1581807
SoL	2141	Manes.05G169801.v8.1	1	241	13.4278555	4.1204286
SoL	2145	Manes.05G171000.v8.1	1	193	10.910578	4.469162
SoL	2149	Manes.05G172500.v8.1	1	311	11.750467	5.2303047
SoL	2158	Manes.05G175700.v8.1	1	61	11.609602	4.1340427
SoL	2166	Manes.05G178700.v8.1	1	103	12.238462	3.79745
SoL	2174	Manes.05G181600.v8.1	1	125	13.684542	4.0733366
SoL	2179	Manes.05G182600.v8.1	1	46	11.960252	4.06247
SoL	2180	Manes.05G182700.v8.1	1	132	12.754094	3.635258
SoL	2183	Manes.05G184700.v8.1	1	52	13.715608	4.3085155
SoL	2184	Manes.05G186500.v8.1	1	186	14.006638	4.5097184
SoL	2192	Manes.05G189800.v8.1	1	57	14.012055	6.07766
SoL	2194	Manes.05G190400.v8.1	1	360	11.1156435	5.1518984
SoL	2196	Manes.05G191100.v8.1	1	214	12.640145	5.3377266
SoL	2206	Manes.05G195400.v8.1	1	243	12.070314	4.712651
SoL	2207	Manes.05G195800.v8.1	1	31	14.123443	4.3171253
SoL	2214	Manes.05G200900.v8.1	1	307	13.629735	4.607749
SoL	2222	Manes.05G204900.v8.1	1	337	12.045214	3.5255241
SoL	2227	Manes.05G207200.v8.1	1	381	13.6387415	4.854172
SoL	2235	Manes.06G003200.v8.1	1	47	14.081825	4.5375695
SoL	2252	Manes.06G011000.v8.1	1	136	11.60571	4.510699
SoL	2254	Manes.06G012500.v8.1	1	278	13.327258	4.1637664
SoL	2260	Manes.06G016600.v8.1	1	193	11.076141	4.5830784
SoL	2264	Manes.06G018450.v8.1	1	191	12.405144	4.612673
SoL	2265	Manes.06G018700.v8.1	1	47	14.173515	5.191548
SoL	2268	Manes.06G020500.v8.1	1	183	12.080562	5.401763
SoL	2271	Manes.06G023000.v8.1	1	71	11.970183	3.8364604
SoL	2273	Manes.06G024200.v8.1	1	148	11.994246	4.3149214
SoL	2279	Manes.06G028100.v8.1	1	98	13.2657795	5.332791
SoL	2284	Manes.06G029601.v8.1	1	277	11.472087	5.0376263
SoL	2287	Manes.06G032600.v8.1	1	163	12.260612	5.52828
SoL	2291	Manes.06G035500.v8.1	1	251	12.998131	4.5002594
SoL	2307	Manes.06G044000.v8.1	1	298	12.602007	5.006815
SoL	2310	Manes.06G045400.v8.1	1	443	11.16236	3.5322285
SoL	2313	Manes.06G046400.v8.1	1	341	11.980743	4.010007
SoL	2317	Manes.06G050700.v8.1	1	142	12.840701	5.3012934
SoL	2323	Manes.06G058000.v8.1	1	529	12.522554	5.845155
SoL	2325	Manes.06G058401.v8.1	1	183	11.12571	5.7930937
SoL	2332	Manes.06G060900.v8.1	1	164	10.859641	3.5070887
SoL	2339	Manes.06G064500.v8.1	1	313	11.859527	3.6272902
SoL	2340	Manes.06G065500.v8.1	1	49	13.940575	4.174699
SoL	2350	Manes.06G071500.v8.1	1	399	11.207402	5.278843
SoL	2351	Manes.06G071700.v8.1	1	61	13.71668	4.969119
SoL	2360	Manes.06G076500.v8.1	1	201	13.739891	4.386607
SoL	2362	Manes.06G076700.v8.1	1	268	11.042177	4.6767025
SoL	2365	Manes.06G078200.v8.1	1	223	12.624892	4.3417106
SoL	2368	Manes.06G080300.v8.1	1	116	14.1290865	4.5616403
SoL	2370	Manes.06G082100.v8.1	1	321	13.644771	4.3875847
SoL	2375	Manes.06G084100.v8.1	1	78	12.0098915	5.745946
SoL	2380	Manes.06G085500.v8.1	1	62	11.530586	4.8124847
SoL	2384	Manes.06G087300.v8.1	1	188	12.8966255	4.753473
SoL	2404	Manes.06G097600.v8.1	1	127	13.208833	5.625099
SoL	2412	Manes.06G100100.v8.1	1	41	11.367793	5.415707
SoL	2414	Manes.06G101000.v8.1	1	338	12.927348	4.4272804
SoL	2415	Manes.06G101050.v8.1	1	45	13.415629	4.66347
SoL	2424	Manes.06G103800.v8.1	1	63	14.368494	5.073819
SoL	2425	Manes.06G103900.v8.1	1	148	13.891913	4.2552915
SoL	2431	Manes.06G105400.v8.1	1	155	13.235586	5.0630054
SoL	2437	Manes.06G109700.v8.1	1	123	12.415525	4.9552984
SoL	2452	Manes.06G116800.v8.1	1	225	11.859599	3.5421028
SoL	2453	Manes.06G117400.v8.1	1	185	13.831532	4.655315
SoL	2463	Manes.06G123700.v8.1	1	134	14.22238	5.879676
SoL	2470	Manes.06G127700.v8.1	1	402	12.633309	3.768049
SoL	2482	Manes.06G132100.v8.1	1	236	12.885079	3.657892
SoL	2483	Manes.06G132200.v8.1	1	270	12.3304205	3.7195702
SoL	2484	Manes.06G132400.v8.1	1	152	12.368554	5.4516315
SoL	2486	Manes.06G132600.v8.1	1	73	13.074013	4.05003
SoL	2487	Manes.06G132700.v8.1	1	192	13.247027	4.344494
SoL	2493	Manes.06G134900.v8.1	1	180	11.0869	5.684923
SoL	2497	Manes.06G137400.v8.1	1	150	11.751348	5.1531014
SoL	2504	Manes.06G141100.v8.1	1	110	14.257213	5.5228815
SoL	2506	Manes.06G141800.v8.1	1	294	13.856911	4.1715064
SoL	2511	Manes.06G143600.v8.1	1	92	14.18478	4.3836694
SoL	2516	Manes.06G145500.v8.1	1	67	11.743918	4.7678146
SoL	2520	Manes.06G147600.v8.1	1	53	13.799151	4.785065
SoL	2533	Manes.06G153100.v8.1	1	55	12.942348	3.7442262
SoL	2536	Manes.06G157300.v8.1	1	218	13.139532	4.459535
SoL	2541	Manes.06G158900.v8.1	1	157	14.09192	4.457557
SoL	2552	Manes.06G162700.v8.1	1	519	13.644884	6.187854
SoL	2563	Manes.06G167900.v8.1	1	113	12.327157	3.9696677
SoL	2574	Manes.06G175000.v8.1	1	285	12.492997	5.8918853
SoL	2575	Manes.06G175200.v8.1	1	252	10.832378	4.968485
SoL	2579	Manes.06G176700.v8.1	1	44	13.722815	4.579356
SoL	2584	Manes.06G178400.v8.1	1	115	11.574493	5.039104
SoL	2585	Manes.06G179701.v8.1	1	418	12.01763	3.71867
SoL	2586	Manes.07G000500.v8.1	1	246	12.351842	4.184776
SoL	2602	Manes.07G009201.v8.1	1	74	12.843065	4.533601
SoL	2603	Manes.07G009500.v8.1	1	286	12.410674	5.1529474
SoL	2604	Manes.07G009912.v8.1	1	65	12.444221	5.716335
SoL	2605	Manes.07G009920.v8.1	1	47	12.98469	5.3716183
SoL	2619	Manes.07G017900.v8.1	1	257	13.065192	4.1429005
SoL	2622	Manes.07G019300.v8.1	1	332	14.074606	5.369237
SoL	2623	Manes.07G019500.v8.1	1	47	11.13277	5.284506
SoL	2632	Manes.07G025400.v8.1	1	196	11.507759	3.8548808
SoL	2648	Manes.07G034500.v8.1	1	48	14.380632	4.9740767
SoL	2660	Manes.07G041900.v8.1	1	206	13.759048	4.5738063
SoL	2662	Manes.07G046500.v8.1	1	47	12.211273	5.5109825
SoL	2678	Manes.07G060300.v8.1	1	163	11.085833	3.6011705
SoL	2683	Manes.07G061500.v8.1	1	122	11.073156	3.653759
SoL	2685	Manes.07G061740.v8.1	1	254	11.46016	5.5608597
SoL	2687	Manes.07G062220.v8.1	1	450	13.258879	5.1003866
SoL	2690	Manes.07G062324.v8.1	1	41	11.132549	3.6015465
SoL	2691	Manes.07G062340.v8.1	1	388	12.508496	4.3175178
SoL	2694	Manes.07G063900.v8.1	1	95	12.881483	5.5102463
SoL	2695	Manes.07G064000.v8.1	1	104	11.205306	5.51702
SoL	2697	Manes.07G067900.v8.1	1	150	12.922747	3.780654
SoL	2699	Manes.07G068800.v8.1	1	105	11.566542	5.397866
SoL	2702	Manes.07G069780.v8.1	1	67	10.823151	3.9005125
SoL	2704	Manes.07G070400.v8.1	1	99	11.64604	5.21974
SoL	2705	Manes.07G071000.v8.1	1	371	11.668878	4.651168
SoL	2706	Manes.07G071100.v8.1	1	68	11.094916	4.7644496
SoL	2707	Manes.07G071148.v8.1	1	168	12.628582	4.6694026
SoL	2708	Manes.07G071700.v8.1	1	270	12.329213	5.759276
SoL	2711	Manes.07G071764.v8.1	1	159	12.249426	5.642471
SoL	2714	Manes.07G072500.v8.1	1	245	13.64945	4.467555
SoL	2718	Manes.07G074400.v8.1	1	124	13.186891	5.120946
SoL	2720	Manes.07G075100.v8.1	1	55	13.230946	3.8840883
SoL	2721	Manes.07G075700.v8.1	1	36	12.309386	5.884347
SoL	2723	Manes.07G076601.v8.1	1	152	12.950214	3.7512183
SoL	2725	Manes.07G078200.v8.1	1	101	12.9695015	4.3072057
SoL	2731	Manes.07G083100.v8.1	1	206	14.125881	4.7979217
SoL	2733	Manes.07G086200.v8.1	1	161	10.736721	3.5977082
SoL	2737	Manes.07G091833.v8.1	1	58	12.302927	5.136342
SoL	2738	Manes.07G092600.v8.1	1	294	12.210705	5.6089816
SoL	2740	Manes.07G094300.v8.1	1	387	10.9948225	4.8542266
SoL	2747	Manes.07G100524.v8.1	1	180	13.006473	5.272082
SoL	2748	Manes.07G101500.v8.1	1	248	11.705761	4.1438856
SoL	2750	Manes.07G103200.v8.1	1	364	14.120085	4.237088
SoL	2757	Manes.07G107900.v8.1	1	59	11.975983	4.990124
SoL	2758	Manes.07G108500.v8.1	1	195	12.78821	4.0256386
SoL	2760	Manes.07G109600.v8.1	1	219	11.635395	4.1371
SoL	2763	Manes.07G114100.v8.1	1	381	12.397926	3.9632707
SoL	2766	Manes.07G117500.v8.1	1	175	13.044862	3.7760131
SoL	2769	Manes.07G118300.v8.1	1	241	10.132463	4.442434
SoL	2772	Manes.07G119900.v8.1	1	431	12.536407	5.127232
SoL	2776	Manes.07G122000.v8.1	1	87	11.177481	5.0801306
SoL	2789	Manes.07G130600.v8.1	1	357	12.525411	3.9541655
SoL	2796	Manes.07G133160.v8.1	1	289	11.857368	4.909786
SoL	2802	Manes.07G136900.v8.1	1	333	12.374495	5.094173
SoL	2819	Manes.07G142000.v8.1	1	33	13.447956	5.2421856
SoL	2824	Manes.08G001000.v8.1	1	114	11.986701	3.846794
SoL	2839	Manes.08G007400.v8.1	1	67	12.892638	4.197064
SoL	2842	Manes.08G008400.v8.1	1	358	13.279982	4.6219473
SoL	2845	Manes.08G010600.v8.1	1	184	13.4865675	4.194316
SoL	2848	Manes.08G011700.v8.1	1	95	11.140367	4.649211
SoL	2859	Manes.08G017000.v8.1	1	193	13.797347	5.5126843
SoL	2866	Manes.08G020600.v8.1	1	43	11.939531	4.1867027
SoL	2869	Manes.08G023066.v8.1	1	226	12.936014	4.8469887
SoL	2873	Manes.08G025900.v8.1	1	52	12.3348	3.624623
SoL	2878	Manes.08G029500.v8.1	1	212	12.168852	5.400162
SoL	2879	Manes.08G030200.v8.1	1	58	14.247673	5.641149
SoL	2881	Manes.08G031500.v8.1	1	191	14.176319	5.2569456
SoL	2891	Manes.08G034700.v8.1	1	505	11.572478	5.400815
SoL	2892	Manes.08G035600.v8.1	1	157	14.133497	5.100709
SoL	2894	Manes.08G036600.v8.1	1	333	12.262546	5.792659
SoL	2921	Manes.08G049600.v8.1	1	54	12.475759	3.5310469
SoL	2926	Manes.08G054100.v8.1	1	55	11.69441	5.6575894
SoL	2927	Manes.08G054400.v8.1	1	147	11.247393	5.1289215
SoL	2929	Manes.08G055100.v8.1	1	404	11.786285	4.7483015
SoL	2930	Manes.08G055300.v8.1	1	62	12.000372	4.8064384
SoL	2931	Manes.08G055600.v8.1	1	173	13.194059	4.5606337
SoL	2933	Manes.08G055800.v8.1	1	107	13.477155	4.5590763
SoL	2938	Manes.08G058800.v8.1	1	19	13.8668	5.030807
SoL	2942	Manes.08G060600.v8.1	1	186	11.482824	5.229459
SoL	2943	Manes.08G060801.v8.1	1	398	12.999692	4.6173205
SoL	2952	Manes.08G068801.v8.1	1	136	12.883557	4.367613
SoL	2960	Manes.08G073101.v8.1	1	436	13.2306185	5.052679
SoL	2961	Manes.08G073600.v8.1	1	133	11.897207	5.4572473
SoL	2962	Manes.08G075000.v8.1	1	191	13.98688	4.47837
SoL	2963	Manes.08G075015.v8.1	1	344	13.67416	4.3519344
SoL	2964	Manes.08G075185.v8.1	1	331	13.978474	4.6039205
SoL	2965	Manes.08G075355.v8.1	1	451	13.459481	4.0268645
SoL	2966	Manes.08G075525.v8.1	1	54	14.220656	4.5215
SoL	2967	Manes.08G075695.v8.1	1	110	14.010901	4.4719687
SoL	2968	Manes.08G076300.v8.1	1	56	11.880577	5.330635
SoL	2969	Manes.08G076600.v8.1	1	103	13.996329	4.6973305
SoL	2971	Manes.08G076885.v8.1	1	228	14.329948	4.9727697
SoL	2972	Manes.08G077045.v8.1	1	157	12.302298	5.456367
SoL	2975	Manes.08G078300.v8.1	1	69	13.5296335	4.118543
SoL	2983	Manes.08G082900.v8.1	1	65	13.532743	4.037511
SoL	2986	Manes.08G085000.v8.1	1	150	10.420932	3.5839665
SoL	2988	Manes.08G086700.v8.1	1	192	11.920572	5.1339664
SoL	2991	Manes.08G089250.v8.1	1	378	11.260188	5.4948754
SoL	3006	Manes.08G093900.v8.1	1	72	12.120276	5.066182
SoL	3007	Manes.08G094400.v8.1	1	286	13.350674	4.435691
SoL	3008	Manes.08G094500.v8.1	1	21	13.55552	4.950017
SoL	3009	Manes.08G094700.v8.1	1	92	12.908113	3.9988039
SoL	3010	Manes.08G095000.v8.1	1	75	12.290593	5.178277
SoL	3017	Manes.08G098100.v8.1	1	44	13.060003	5.669895
SoL	3019	Manes.08G099100.v8.1	1	504	13.886149	5.6506524
SoL	3021	Manes.08G099500.v8.1	1	145	11.98955	4.8138037
SoL	3023	Manes.08G100600.v8.1	1	391	10.642935	4.4847054
SoL	3026	Manes.08G101700.v8.1	1	93	10.623421	4.000773
SoL	3027	Manes.08G102800.v8.1	1	88	14.114391	5.3041563
SoL	3030	Manes.08G104300.v8.1	1	206	13.326195	4.614811
SoL	3038	Manes.08G107100.v8.1	1	182	13.689743	4.400812
SoL	3058	Manes.08G114700.v8.1	1	219	11.46226	5.2841735
SoL	3069	Manes.08G123000.v8.1	1	26	13.031974	4.8870897
SoL	3074	Manes.08G124400.v8.1	1	225	11.377611	4.7620234
SoL	3081	Manes.08G126000.v8.1	1	112	12.237534	3.7627692
SoL	3082	Manes.08G127200.v8.1	1	137	10.908219	4.154486
SoL	3086	Manes.08G132100.v8.1	1	235	12.229965	5.2061877
SoL	3104	Manes.08G141100.v8.1	1	269	12.623635	5.2391376
SoL	3117	Manes.08G147100.v8.1	1	177	14.058313	5.143888
SoL	3118	Manes.08G147900.v8.1	1	284	12.039178	3.4387796
SoL	3137	Manes.08G158600.v8.1	1	531	12.626332	4.1729646
SoL	3146	Manes.08G162900.v8.1	1	370	13.448786	5.259424
SoL	3155	Manes.08G168300.v8.1	1	130	10.902126	5.1985855
SoL	3160	Manes.08G170900.v8.1	1	227	12.853413	4.119523
SoL	3163	Manes.08G171800.v8.1	1	313	13.060469	3.871972
SoL	3164	Manes.08G171900.v8.1	1	299	12.009689	3.471042
SoL	3165	Manes.08G172100.v8.1	1	128	12.248829	3.6751292
SoL	3178	Manes.09G006300.v8.1	1	67	11.740048	3.8920875
SoL	3180	Manes.09G006700.v8.1	1	277	14.1987705	4.438517
SoL	3196	Manes.09G019701.v8.1	1	392	12.404051	4.627527
SoL	3197	Manes.09G020400.v8.1	1	289	11.886155	5.1811447
SoL	3198	Manes.09G021401.v8.1	1	301	13.408071	5.2094646
SoL	3221	Manes.09G038300.v8.1	1	430	10.773161	3.5946028
SoL	3235	Manes.09G045300.v8.1	1	110	11.308172	5.3473125
SoL	3238	Manes.09G045900.v8.1	1	194	12.028537	4.319638
SoL	3239	Manes.09G046000.v8.1	1	194	13.016232	4.5980015
SoL	3243	Manes.09G048100.v8.1	1	289	11.55483	5.122785
SoL	3245	Manes.09G050400.v8.1	1	88	13.130339	4.6765914
SoL	3250	Manes.09G051600.v8.1	1	483	12.240876	3.757907
SoL	3258	Manes.09G058940.v8.1	1	352	13.918226	4.2775435
SoL	3261	Manes.09G060608.v8.1	1	292	13.781054	5.4455614
SoL	3271	Manes.09G065500.v8.1	1	362	13.745106	5.3951106
SoL	3278	Manes.09G067700.v8.1	1	344	14.143443	4.3473597
SoL	3287	Manes.09G070800.v8.1	1	59	14.341534	5.1804185
SoL	3289	Manes.09G071000.v8.1	1	425	11.597856	5.289891
SoL	3300	Manes.09G079619.v8.1	1	194	12.592711	4.7798305
SoL	3304	Manes.09G081684.v8.1	1	72	11.654244	4.2605853
SoL	3305	Manes.09G081709.v8.1	1	119	13.872831	4.275646
SoL	3308	Manes.09G084200.v8.1	1	86	12.506334	4.477498
SoL	3315	Manes.09G088500.v8.1	1	406	13.305632	3.8632002
SoL	3323	Manes.09G093000.v8.1	1	142	14.162365	5.6791415
SoL	3326	Manes.09G095366.v8.1	1	127	13.443441	3.8551145
SoL	3327	Manes.09G095700.v8.1	1	87	11.698122	4.04904
SoL	3330	Manes.09G096900.v8.1	1	209	12.013362	5.4281654
SoL	3340	Manes.09G103000.v8.1	1	53	11.6003475	5.335296
SoL	3346	Manes.09G107100.v8.1	1	373	13.896595	6.021068
SoL	3347	Manes.09G107700.v8.1	1	56	12.664013	4.1649513
SoL	3350	Manes.09G109900.v8.1	1	343	11.6405325	4.455814
SoL	3359	Manes.09G112700.v8.1	1	67	13.383818	4.130927
SoL	3363	Manes.09G114200.v8.1	1	391	12.096919	5.649217
SoL	3370	Manes.09G117600.v8.1	1	105	13.459376	4.442721
SoL	3380	Manes.09G123100.v8.1	1	55	11.794616	5.5006967
SoL	3382	Manes.09G124000.v8.1	1	454	11.3453865	5.382471
SoL	3385	Manes.09G126600.v8.1	1	441	13.853553	4.441138
SoL	3397	Manes.09G131200.v8.1	1	344	12.930421	4.617202
SoL	3405	Manes.09G136100.v8.1	1	79	12.848664	4.6275706
SoL	3406	Manes.09G136600.v8.1	1	63	12.459501	4.3970027
SoL	3409	Manes.09G139100.v8.1	1	108	11.434216	5.336431
SoL	3426	Manes.09G148900.v8.1	1	115	12.241859	4.455491
SoL	3429	Manes.09G150800.v8.1	1	424	10.676343	4.2148433
SoL	3430	Manes.09G151000.v8.1	1	127	12.6581135	4.0762506
SoL	3431	Manes.09G151100.v8.1	1	73	11.022243	4.330209
SoL	3435	Manes.09G153500.v8.1	1	246	12.924529	6.3126836
SoL	3443	Manes.09G158500.v8.1	1	352	12.0137615	3.5898564
SoL	3445	Manes.09G159732.v8.1	1	118	11.791528	4.758403
SoL	3457	Manes.09G164200.v8.1	1	227	12.586662	5.061815
SoL	3461	Manes.09G167700.v8.1	1	36	13.252476	4.629353
SoL	3466	Manes.09G171500.v8.1	1	233	13.430916	5.763039
SoL	3478	Manes.09G179100.v8.1	1	67	11.225692	5.3327346
SoL	3487	Manes.09G184300.v8.1	1	417	12.243408	4.9243183
SoL	3494	Manes.09G186101.v8.1	1	475	11.939305	4.1065674
SoL	3499	Manes.10G000700.v8.1	1	79	12.88432	5.1491637
SoL	3501	Manes.10G001600.v8.1	1	66	13.66528	4.9908566
SoL	3519	Manes.10G008500.v8.1	1	141	12.217968	4.7643313
SoL	3522	Manes.10G010100.v8.1	1	181	11.099884	5.324728
SoL	3523	Manes.10G010600.v8.1	1	140	13.711134	4.1005464
SoL	3528	Manes.10G011700.v8.1	1	127	13.100471	4.105298
SoL	3536	Manes.10G016000.v8.1	1	206	12.934027	5.629943
SoL	3547	Manes.10G022000.v8.1	1	82	11.228673	5.180787
SoL	3549	Manes.10G023900.v8.1	1	445	13.536814	3.9533575
SoL	3551	Manes.10G024300.v8.1	1	209	13.7696905	4.405547
SoL	3552	Manes.10G024400.v8.1	1	197	12.109287	5.287931
SoL	3561	Manes.10G029300.v8.1	1	283	11.495112	5.1963243
SoL	3565	Manes.10G029900.v8.1	1	316	12.960912	3.9707572
SoL	3566	Manes.10G030100.v8.1	1	303	11.418589	4.8428855
SoL	3575	Manes.10G036400.v8.1	1	416	12.388127	4.738065
SoL	3576	Manes.10G036800.v8.1	1	76	11.250176	4.9952574
SoL	3583	Manes.10G039200.v8.1	1	212	11.426235	3.7452426
SoL	3588	Manes.10G042900.v8.1	1	217	13.984253	4.6938596
SoL	3590	Manes.10G044300.v8.1	1	58	13.456008	5.55934
SoL	3592	Manes.10G045400.v8.1	1	454	11.1178	5.286634
SoL	3596	Manes.10G051300.v8.1	1	130	13.089798	5.0281634
SoL	3601	Manes.10G053800.v8.1	1	144	11.133653	5.187983
SoL	3602	Manes.10G053900.v8.1	1	169	13.526444	4.0855355
SoL	3605	Manes.10G056400.v8.1	1	102	12.247994	3.8580425
SoL	3609	Manes.10G057848.v8.1	1	121	13.476534	4.3859053
SoL	3612	Manes.10G059800.v8.1	1	246	13.433066	3.8491595
SoL	3616	Manes.10G061500.v8.1	1	170	13.507539	4.669026
SoL	3617	Manes.10G063200.v8.1	1	244	13.843051	4.661711
SoL	3628	Manes.10G072200.v8.1	1	589	12.899931	4.0169773
SoL	3636	Manes.10G074000.v8.1	1	90	13.509779	4.4495816
SoL	3642	Manes.10G077000.v8.1	1	180	11.717555	5.19238
SoL	3666	Manes.10G091767.v8.1	1	108	13.183794	5.066042
SoL	3684	Manes.10G101900.v8.1	1	195	11.656144	5.3555408
SoL	3686	Manes.10G105170.v8.1	1	48	11.927924	4.1956353
SoL	3687	Manes.10G105800.v8.1	1	220	14.141977	5.107457
SoL	3693	Manes.10G112309.v8.1	1	145	12.166338	4.3496275
SoL	3694	Manes.10G112700.v8.1	1	248	11.801811	4.86438
SoL	3696	Manes.10G114950.v8.1	1	173	11.041513	5.5213413
SoL	3700	Manes.10G117000.v8.1	1	194	12.815897	4.9998302
SoL	3708	Manes.10G121800.v8.1	1	259	14.36286	5.157903
SoL	3714	Manes.10G128000.v8.1	1	54	11.869204	5.298086
SoL	3716	Manes.10G128103.v8.1	1	354	11.677213	3.7367654
SoL	3726	Manes.10G132900.v8.1	1	220	11.108439	5.578977
SoL	3727	Manes.10G133653.v8.1	1	113	11.461487	3.4113162
SoL	3728	Manes.10G133683.v8.1	1	471	11.402627	4.9758873
SoL	3729	Manes.10G133698.v8.1	1	117	12.403068	4.0402503
SoL	3731	Manes.10G136100.v8.1	1	81	11.063942	3.6399941
SoL	3733	Manes.10G137484.v8.1	1	92	12.11778	4.6458216
SoL	3742	Manes.10G144200.v8.1	1	424	13.314609	5.7687244
SoL	3745	Manes.10G145700.v8.1	1	91	14.1881895	5.176831
SoL	3750	Manes.10G148500.v8.1	1	233	13.39559	4.198454
SoL	3755	Manes.10G149300.v8.1	1	134	11.696246	5.0873604
SoL	3756	Manes.10G149400.v8.1	1	294	12.078023	5.046063
SoL	3757	Manes.10G149500.v8.1	1	44	11.458294	3.6109264
SoL	3760	Manes.10G151200.v8.1	1	63	13.596634	4.2530675
SoL	3764	Manes.10G153500.v8.1	1	58	13.659379	4.243566
SoL	3766	Manes.11G001601.v8.1	1	53	12.493646	5.50505
SoL	3773	Manes.11G005300.v8.1	1	302	13.3703785	4.2077827
SoL	3778	Manes.11G008300.v8.1	1	265	13.792437	4.5387964
SoL	3794	Manes.11G016700.v8.1	1	135	14.090414	4.822488
SoL	3795	Manes.11G016900.v8.1	1	341	13.660478	4.1375694
SoL	3797	Manes.11G019100.v8.1	1	169	13.347436	4.0585413
SoL	3798	Manes.11G019200.v8.1	1	274	13.570759	4.306762
SoL	3808	Manes.11G025400.v8.1	1	55	14.290046	5.194753
SoL	3815	Manes.11G028100.v8.1	1	221	11.218423	5.3885717
SoL	3820	Manes.11G030800.v8.1	1	203	11.083551	4.2130275
SoL	3821	Manes.11G030900.v8.1	1	55	11.861868	5.649455
SoL	3823	Manes.11G031101.v8.1	1	172	12.19341	5.984862
SoL	3829	Manes.11G033900.v8.1	1	131	11.6321	3.521488
SoL	3842	Manes.11G039970.v8.1	1	40	11.560616	5.218869
SoL	3855	Manes.11G045500.v8.1	1	358	11.993868	3.8797262
SoL	3856	Manes.11G045600.v8.1	1	207	11.803722	3.8304713
SoL	3869	Manes.11G055424.v8.1	1	70	10.499666	3.7712786
SoL	3871	Manes.11G055440.v8.1	1	314	12.282764	4.669461
SoL	3873	Manes.11G056900.v8.1	1	337	14.134102	5.2625127
SoL	3877	Manes.11G058600.v8.1	1	381	11.322105	4.6109076
SoL	3878	Manes.11G060012.v8.1	1	68	11.342467	5.0148735
SoL	3879	Manes.11G060021.v8.1	1	84	12.115939	5.6470695
SoL	3880	Manes.11G060024.v8.1	1	85	11.0317545	3.9370282
SoL	3884	Manes.11G060100.v8.1	1	405	11.673351	5.4786744
SoL	3885	Manes.11G060199.v8.1	1	78	11.479976	3.7144039
SoL	3886	Manes.11G060207.v8.1	1	50	11.749274	4.2244253
SoL	3887	Manes.11G060215.v8.1	1	185	11.785803	4.984216
SoL	3888	Manes.11G060239.v8.1	1	221	11.710943	4.242363
SoL	3890	Manes.11G060474.v8.1	1	313	11.21267	4.5884266
SoL	3891	Manes.11G060600.v8.1	1	65	11.608707	3.8684597
SoL	3895	Manes.11G061900.v8.1	1	233	9.413639	3.3981452
SoL	3901	Manes.11G065850.v8.1	1	198	12.519896	4.1000857
SoL	3902	Manes.11G066500.v8.1	1	287	13.982768	4.47799
SoL	3921	Manes.11G073500.v8.1	1	171	13.1435175	4.039558
SoL	3922	Manes.11G073600.v8.1	1	130	13.906937	4.8316627
SoL	3928	Manes.11G077000.v8.1	1	192	10.737599	4.7717767
SoL	3978	Manes.11G099500.v8.1	1	17	12.922016	4.164124
SoL	3983	Manes.11G103900.v8.1	1	38	12.822028	4.153519
SoL	3993	Manes.11G110500.v8.1	1	220	13.727119	5.0966926
SoL	3996	Manes.11G112600.v8.1	1	85	11.375697	4.376997
SoL	3997	Manes.11G113100.v8.1	1	315	11.227714	4.6407804
SoL	4005	Manes.11G116300.v8.1	1	44	13.382056	4.118701
SoL	4006	Manes.11G116400.v8.1	1	97	13.001689	4.7437086
SoL	4008	Manes.11G117000.v8.1	1	81	11.038499	4.775271
SoL	4009	Manes.11G117100.v8.1	1	85	11.322766	5.207774
SoL	4010	Manes.11G117200.v8.1	1	188	11.616186	4.389828
SoL	4011	Manes.11G117300.v8.1	1	89	11.963921	5.767793
SoL	4012	Manes.11G117500.v8.1	1	195	11.957487	4.829839
SoL	4014	Manes.11G118637.v8.1	1	72	11.507991	3.7224805
SoL	4016	Manes.11G118900.v8.1	1	57	10.874672	4.7531667
SoL	4017	Manes.11G119200.v8.1	1	39	10.853561	3.7633429
SoL	4018	Manes.11G119700.v8.1	1	95	11.997692	4.8709946
SoL	4021	Manes.11G120650.v8.1	1	256	13.209519	4.4856997
SoL	4022	Manes.11G121233.v8.1	1	177	13.778319	5.3898435
SoL	4031	Manes.11G128100.v8.1	1	77	12.085318	3.4508302
SoL	4032	Manes.11G128200.v8.1	1	207	11.588157	4.077148
SoL	4033	Manes.11G128300.v8.1	1	56	11.514522	4.0131135
SoL	4037	Manes.11G129700.v8.1	1	71	11.749332	5.113239
SoL	4038	Manes.11G129900.v8.1	1	296	12.659688	5.4230447
SoL	4040	Manes.11G130700.v8.1	1	372	11.419643	4.6153107
SoL	4042	Manes.11G131100.v8.1	1	41	13.88646	6.012601
SoL	4044	Manes.11G132000.v8.1	1	269	11.423218	5.648769
SoL	4047	Manes.11G132250.v8.1	1	149	12.422439	4.9835005
SoL	4048	Manes.11G134200.v8.1	1	74	12.913996	3.8532488
SoL	4049	Manes.11G134700.v8.1	1	112	14.115577	5.374987
SoL	4055	Manes.11G136700.v8.1	1	188	10.0121355	3.5442123
SoL	4066	Manes.11G144400.v8.1	1	145	11.369834	4.8927755
SoL	4068	Manes.11G144700.v8.1	1	229	13.628192	4.825986
SoL	4070	Manes.11G144900.v8.1	1	65	13.944075	5.9837985
SoL	4091	Manes.11G157000.v8.1	1	83	9.42782	3.4947252
SoL	4095	Manes.11G159000.v8.1	1	194	11.937436	4.0171757
SoL	4099	Manes.11G161900.v8.1	1	238	13.242438	5.6610723
SoL	4104	Manes.11G163500.v8.1	1	87	13.958996	4.82006
SoL	4109	Manes.11G164800.v8.1	1	70	13.495534	4.053714
SoL	4113	Manes.12G001300.v8.1	1	473	13.839433	4.3112493
SoL	4119	Manes.12G004200.v8.1	1	133	14.29764	4.9634337
SoL	4126	Manes.12G008100.v8.1	1	246	13.858387	4.0414515
SoL	4128	Manes.12G009000.v8.1	1	382	13.037771	3.9550192
SoL	4139	Manes.12G014400.v8.1	1	120	13.382052	5.267006
SoL	4141	Manes.12G015100.v8.1	1	434	10.167811	4.499875
SoL	4143	Manes.12G015500.v8.1	1	387	13.694664	5.6299095
SoL	4144	Manes.12G015600.v8.1	1	199	12.962063	3.8488853
SoL	4153	Manes.12G020900.v8.1	1	125	13.7514	4.4909096
SoL	4155	Manes.12G021900.v8.1	1	218	13.457952	4.907426
SoL	4169	Manes.12G027500.v8.1	1	62	12.525884	4.537937
SoL	4170	Manes.12G027700.v8.1	1	318	11.281179	5.019382
SoL	4178	Manes.12G029900.v8.1	1	126	13.089852	4.0565677
SoL	4180	Manes.12G031900.v8.1	1	180	12.055911	4.855416
SoL	4181	Manes.12G032000.v8.1	1	174	12.124987	5.7151184
SoL	4189	Manes.12G038500.v8.1	1	75	12.48222	4.616499
SoL	4191	Manes.12G039200.v8.1	1	302	13.401711	4.280678
SoL	4192	Manes.12G039900.v8.1	1	382	13.307814	4.169921
SoL	4199	Manes.12G042300.v8.1	1	246	13.761387	3.9796946
SoL	4208	Manes.12G048200.v8.1	1	91	13.9346	4.440569
SoL	4212	Manes.12G049700.v8.1	1	51	12.859927	4.363485
SoL	4216	Manes.12G051200.v8.1	1	254	11.569332	4.8106127
SoL	4218	Manes.12G052100.v8.1	1	366	10.912602	4.877802
SoL	4222	Manes.12G052700.v8.1	1	230	13.984554	5.0787525
SoL	4227	Manes.12G054900.v8.1	1	328	13.028611	5.03254
SoL	4228	Manes.12G055200.v8.1	1	249	13.937169	4.8233905
SoL	4236	Manes.12G058200.v8.1	1	68	13.821559	5.693579
SoL	4242	Manes.12G060100.v8.1	1	149	12.303043	4.951119
SoL	4243	Manes.12G060109.v8.1	1	62	10.85971	3.9432998
SoL	4244	Manes.12G060110.v8.1	1	42	11.563236	4.256182
SoL	4256	Manes.12G067600.v8.1	1	150	12.220099	3.6624172
SoL	4258	Manes.12G069200.v8.1	1	246	12.1156435	5.512123
SoL	4259	Manes.12G069800.v8.1	1	370	11.07521	3.5740802
SoL	4261	Manes.12G071800.v8.1	1	215	13.87198	5.4006333
SoL	4263	Manes.12G072800.v8.1	1	230	13.383554	4.2071347
SoL	4270	Manes.12G075100.v8.1	1	147	12.034049	3.8069901
SoL	4271	Manes.12G075400.v8.1	1	68	12.458784	3.8693883
SoL	4272	Manes.12G075500.v8.1	1	79	13.1330385	4.1336393
SoL	4275	Manes.12G079200.v8.1	1	155	12.848553	4.3355427
SoL	4277	Manes.12G083300.v8.1	1	151	11.787286	3.9223738
SoL	4280	Manes.12G085600.v8.1	1	363	13.38539	5.2084417
SoL	4281	Manes.12G086000.v8.1	1	85	13.77387	5.39535
SoL	4286	Manes.12G089104.v8.1	1	115	12.368587	4.375474
SoL	4291	Manes.12G089978.v8.1	1	470	11.497291	4.774144
SoL	4293	Manes.12G091802.v8.1	1	77	10.96816	3.7042005
SoL	4304	Manes.12G098800.v8.1	1	233	12.019663	5.715913
SoL	4305	Manes.12G098900.v8.1	1	66	13.622245	4.7118163
SoL	4308	Manes.12G100900.v8.1	1	401	12.372707	3.7256758
SoL	4309	Manes.12G101000.v8.1	1	156	13.046269	4.736479
SoL	4323	Manes.12G107400.v8.1	1	143	11.687162	3.65301
SoL	4327	Manes.12G110400.v8.1	1	130	10.812149	4.3318515
SoL	4329	Manes.12G110633.v8.1	1	111	14.056332	4.851185
SoL	4330	Manes.12G111100.v8.1	1	43	14.015657	5.3566775
SoL	4334	Manes.12G112500.v8.1	1	191	11.663369	4.4902225
SoL	4338	Manes.12G114600.v8.1	1	54	12.316999	3.9852662
SoL	4339	Manes.12G114700.v8.1	1	290	12.968228	4.893476
SoL	4341	Manes.12G115900.v8.1	1	537	11.570022	5.2300706
SoL	4363	Manes.12G128300.v8.1	1	409	13.021689	4.939531
SoL	4365	Manes.12G129000.v8.1	1	300	10.60452	4.0076604
SoL	4370	Manes.12G129900.v8.1	1	190	13.464064	4.34726
SoL	4372	Manes.12G130600.v8.1	1	150	11.995813	4.020127
SoL	4376	Manes.12G133400.v8.1	1	202	11.230424	4.3969765
SoL	4379	Manes.12G135200.v8.1	1	151	13.362309	5.439503
SoL	4395	Manes.12G141800.v8.1	1	148	12.486764	3.598164
SoL	4403	Manes.12G146000.v8.1	1	52	11.564935	5.3172603
SoL	4409	Manes.12G147601.v8.1	1	391	13.932891	4.8157487
SoL	4415	Manes.12G152200.v8.1	1	536	13.640427	4.215264
SoL	4418	Manes.12G154500.v8.1	1	119	12.933874	4.2385774
SoL	4419	Manes.12G155500.v8.1	1	179	12.511752	4.45376
SoL	4421	Manes.12G156200.v8.1	1	57	13.448217	5.2348075
SoL	4424	Manes.12G157900.v8.1	1	248	13.926585	4.3693194
SoL	4426	Manes.12G159400.v8.1	1	152	12.3338785	3.8317938
SoL	4430	Manes.13G001900.v8.1	1	141	11.80089	5.0319185
SoL	4431	Manes.13G003000.v8.1	1	34	13.256424	4.3557167
SoL	4433	Manes.13G003400.v8.1	1	40	14.210858	5.718227
SoL	4441	Manes.13G008300.v8.1	1	123	11.736456	5.4731383
SoL	4447	Manes.13G012200.v8.1	1	483	13.077288	5.205501
SoL	4448	Manes.13G015200.v8.1	1	308	12.151241	5.251731
SoL	4451	Manes.13G016000.v8.1	1	411	12.518016	5.6403885
SoL	4453	Manes.13G016500.v8.1	1	45	13.70104	4.6553473
SoL	4465	Manes.13G024300.v8.1	1	124	10.731192	4.97744
SoL	4469	Manes.13G026050.v8.1	1	315	12.349279	3.9754791
SoL	4472	Manes.13G027000.v8.1	1	357	12.335849	4.411206
SoL	4479	Manes.13G031000.v8.1	1	38	10.558709	3.798443
SoL	4492	Manes.13G038400.v8.1	1	249	13.673139	4.085202
SoL	4519	Manes.13G050400.v8.1	1	214	12.411316	3.7019067
SoL	4520	Manes.13G050500.v8.1	1	303	13.669238	4.150646
SoL	4530	Manes.13G056500.v8.1	1	57	13.077083	4.664547
SoL	4534	Manes.13G059300.v8.1	1	291	12.293761	3.9255428
SoL	4535	Manes.13G059333.v8.1	1	86	12.52753	4.9182186
SoL	4545	Manes.13G063924.v8.1	1	31	13.391236	3.8314178
SoL	4551	Manes.13G065700.v8.1	1	547	12.892458	5.478007
SoL	4552	Manes.13G065800.v8.1	1	118	14.079062	5.321575
SoL	4557	Manes.13G068000.v8.1	1	80	11.949611	5.9215336
SoL	4558	Manes.13G068100.v8.1	1	393	11.8699045	4.881656
SoL	4562	Manes.13G071800.v8.1	1	147	12.180509	3.7247581
SoL	4571	Manes.13G076950.v8.1	1	384	13.217943	4.568617
SoL	4573	Manes.13G079000.v8.1	1	100	12.35705	3.5093439
SoL	4576	Manes.13G082000.v8.1	1	172	11.653681	5.408655
SoL	4578	Manes.13G082400.v8.1	1	73	14.132511	4.6200366
SoL	4588	Manes.13G089267.v8.1	1	474	13.390145	3.9717128
SoL	4601	Manes.13G095700.v8.1	1	98	13.949565	5.5113177
SoL	4602	Manes.13G096400.v8.1	1	212	13.268756	4.600475
SoL	4605	Manes.13G097400.v8.1	1	60	13.322208	4.101151
SoL	4629	Manes.13G113200.v8.1	1	58	12.464762	5.1328053
SoL	4632	Manes.13G114100.v8.1	1	90	13.137494	4.293085
SoL	4635	Manes.13G115500.v8.1	1	255	12.858814	3.9952013
SoL	4638	Manes.13G116900.v8.1	1	48	13.862942	4.244603
SoL	4639	Manes.13G117000.v8.1	1	76	13.865139	4.7824645
SoL	4642	Manes.13G119200.v8.1	1	45	13.650856	4.6571746
SoL	4645	Manes.13G119700.v8.1	1	163	13.3459215	4.594683
SoL	4649	Manes.13G121300.v8.1	1	475	11.69437	3.9174428
SoL	4650	Manes.13G122601.v8.1	1	117	11.844939	5.4536324
SoL	4662	Manes.13G132002.v8.1	1	86	13.461419	4.807826
SoL	4665	Manes.13G133200.v8.1	1	118	12.494656	4.971945
SoL	4667	Manes.13G134900.v8.1	1	490	11.87138	3.75758
SoL	4668	Manes.13G135000.v8.1	1	270	13.343484	3.988235
SoL	4672	Manes.13G135800.v8.1	1	352	11.262649	5.5766954
SoL	4674	Manes.13G136400.v8.1	1	385	12.677	3.6650376
SoL	4676	Manes.13G137100.v8.1	1	285	13.288261	4.941468
SoL	4677	Manes.13G137400.v8.1	1	310	13.344294	4.6123295
SoL	4694	Manes.13G147200.v8.1	1	261	11.149803	3.5632203
SoL	4705	Manes.13G152500.v8.1	1	106	11.279461	4.9764853
SoL	4709	Manes.13G155500.v8.1	1	264	13.601593	5.3860364
SoL	4713	Manes.14G003100.v8.1	1	425	12.33036	4.836271
SoL	4715	Manes.14G003900.v8.1	1	382	11.641637	3.6756568
SoL	4724	Manes.14G007500.v8.1	1	208	13.457185	5.4700418
SoL	4727	Manes.14G008900.v8.1	1	84	11.157117	5.5980625
SoL	4728	Manes.14G009600.v8.1	1	91	12.253552	5.4839396
SoL	4730	Manes.14G011600.v8.1	1	257	13.958238	4.418758
SoL	4731	Manes.14G012206.v8.1	1	372	11.705308	4.0558887
SoL	4736	Manes.14G014700.v8.1	1	401	13.80363	4.555436
SoL	4737	Manes.14G015000.v8.1	1	60	12.100582	3.8033657
SoL	4741	Manes.14G019032.v8.1	1	93	13.867388	4.2036457
SoL	4742	Manes.14G019643.v8.1	1	133	13.736359	4.360363
SoL	4744	Manes.14G019870.v8.1	1	60	14.282299	5.6405435
SoL	4745	Manes.14G020800.v8.1	1	164	11.621768	5.426108
SoL	4761	Manes.14G027100.v8.1	1	249	13.509827	4.9735994
SoL	4762	Manes.14G027150.v8.1	1	61	13.120192	3.9392428
SoL	4766	Manes.14G030100.v8.1	1	434	12.138389	4.0050945
SoL	4779	Manes.14G035900.v8.1	1	345	12.308751	5.4484015
SoL	4780	Manes.14G036200.v8.1	1	64	13.818816	5.0713634
SoL	4782	Manes.14G037900.v8.1	1	398	11.358799	4.7614565
SoL	4788	Manes.14G042400.v8.1	1	301	14.23436	4.467901
SoL	4798	Manes.14G048100.v8.1	1	190	13.993346	5.343903
SoL	4800	Manes.14G049300.v8.1	1	215	14.079264	5.492246
SoL	4801	Manes.14G049601.v8.1	1	87	14.28221	5.2069764
SoL	4810	Manes.14G057400.v8.1	1	174	12.595194	4.114727
SoL	4827	Manes.14G062800.v8.1	1	308	11.074341	5.6010146
SoL	4833	Manes.14G065900.v8.1	1	169	13.743129	4.0581174
SoL	4835	Manes.14G067000.v8.1	1	142	13.7990055	4.378182
SoL	4836	Manes.14G067100.v8.1	1	347	13.819605	5.884397
SoL	4844	Manes.14G070600.v8.1	1	204	11.311808	5.1722226
SoL	4847	Manes.14G072500.v8.1	1	138	12.714364	4.778286
SoL	4864	Manes.14G079000.v8.1	1	243	11.491574	5.217326
SoL	4882	Manes.14G086100.v8.1	1	291	12.942162	5.705816
SoL	4914	Manes.14G101600.v8.1	1	131	13.715483	4.492993
SoL	4915	Manes.14G101900.v8.1	1	43	13.348163	4.003478
SoL	4923	Manes.14G103900.v8.1	1	126	12.028829	4.2573223
SoL	4924	Manes.14G105100.v8.1	1	78	11.479556	4.996095
SoL	4925	Manes.14G105900.v8.1	1	481	12.987692	4.387478
SoL	4926	Manes.14G106000.v8.1	1	201	12.462518	4.625289
SoL	4927	Manes.14G106050.v8.1	1	174	12.801055	4.6335793
SoL	4934	Manes.14G108900.v8.1	1	249	14.141561	5.566182
SoL	4935	Manes.14G109300.v8.1	1	329	13.089555	4.355977
SoL	4940	Manes.14G110300.v8.1	1	291	10.8558445	4.079511
SoL	4948	Manes.14G115100.v8.1	1	392	11.5306225	5.4664435
SoL	4951	Manes.14G117000.v8.1	1	80	10.861158	4.7442255
SoL	4953	Manes.14G118100.v8.1	1	44	12.2046	5.7433057
SoL	4954	Manes.14G119700.v8.1	1	190	12.926526	4.224626
SoL	4955	Manes.14G119728.v8.1	1	290	11.034439	5.4323077
SoL	4967	Manes.14G124700.v8.1	1	480	13.863245	4.558751
SoL	4969	Manes.14G125300.v8.1	1	119	14.239117	4.459571
SoL	4971	Manes.14G126500.v8.1	1	73	11.978046	5.101633
SoL	4973	Manes.14G127200.v8.1	1	123	13.085701	4.473545
SoL	4976	Manes.14G128100.v8.1	1	319	13.308902	5.648282
SoL	4981	Manes.14G132000.v8.1	1	46	12.344576	4.1630073
SoL	4986	Manes.14G132521.v8.1	1	122	11.151332	5.848963
SoL	4990	Manes.14G134000.v8.1	1	59	12.917958	3.817451
SoL	4997	Manes.14G139500.v8.1	1	161	11.521728	5.4123664
SoL	5003	Manes.14G144300.v8.1	1	118	11.074027	3.8917034
SoL	5004	Manes.14G144400.v8.1	1	40	12.1250725	5.260423
SoL	5018	Manes.14G152400.v8.1	1	29	12.329949	5.1342335
SoL	5033	Manes.14G158293.v8.1	1	202	13.624823	5.22791
SoL	5035	Manes.14G159203.v8.1	1	120	14.263364	4.4781156
SoL	5037	Manes.14G162000.v8.1	1	122	12.7753525	6.02652
SoL	5045	Manes.14G167500.v8.1	1	63	10.998377	4.449669
SoL	5046	Manes.14G167800.v8.1	1	83	12.647584	4.142349
SoL	5047	Manes.14G168000.v8.1	1	63	12.655652	4.609739
SoL	5050	Manes.14G168900.v8.1	1	85	11.192521	5.013451
SoL	5061	Manes.14G173500.v8.1	1	315	11.170379	5.808056
SoL	5069	Manes.15G002600.v8.1	1	199	12.097972	6.09657
SoL	5077	Manes.15G007600.v8.1	1	75	11.62847	5.385473
SoL	5078	Manes.15G007700.v8.1	1	292	12.401715	5.116865
SoL	5079	Manes.15G008100.v8.1	1	136	12.201826	5.722774
SoL	5088	Manes.15G013300.v8.1	1	365	12.511949	5.614801
SoL	5101	Manes.15G017700.v8.1	1	215	13.289309	4.5489907
SoL	5102	Manes.15G017900.v8.1	1	114	11.985473	4.4158397
SoL	5109	Manes.15G022000.v8.1	1	196	11.434548	5.182554
SoL	5110	Manes.15G022300.v8.1	1	115	11.684291	5.144054
SoL	5112	Manes.15G024000.v8.1	1	65	13.8007145	4.573801
SoL	5114	Manes.15G024300.v8.1	1	92	11.334061	4.7509384
SoL	5117	Manes.15G025800.v8.1	1	75	13.59573	3.924607
SoL	5120	Manes.15G027300.v8.1	1	83	13.353448	4.2327704
SoL	5135	Manes.15G033500.v8.1	1	85	12.314711	3.725943
SoL	5136	Manes.15G033600.v8.1	1	271	12.361045	5.4091735
SoL	5140	Manes.15G035700.v8.1	1	217	14.018977	4.702425
SoL	5146	Manes.15G037200.v8.1	1	89	11.6521845	5.5046005
SoL	5153	Manes.15G040200.v8.1	1	313	13.754679	6.365154
SoL	5155	Manes.15G041000.v8.1	1	49	14.222487	5.3379593
SoL	5158	Manes.15G043600.v8.1	1	138	12.412651	5.5889807
SoL	5165	Manes.15G047400.v8.1	1	329	13.879072	5.3232603
SoL	5167	Manes.15G047800.v8.1	1	182	11.234448	5.631446
SoL	5173	Manes.15G052900.v8.1	1	424	11.189281	5.846089
SoL	5177	Manes.15G054400.v8.1	1	164	11.71017	5.354809
SoL	5186	Manes.15G060600.v8.1	1	411	10.457872	3.7955997
SoL	5191	Manes.15G062100.v8.1	1	109	12.759815	3.6928542
SoL	5200	Manes.15G065900.v8.1	1	393	11.216326	3.4867973
SoL	5210	Manes.15G072400.v8.1	1	415	11.363865	4.9635878
SoL	5211	Manes.15G072900.v8.1	1	130	11.549112	4.69334
SoL	5215	Manes.15G074200.v8.1	1	90	11.906207	5.6760373
SoL	5220	Manes.15G078000.v8.1	1	55	13.436376	4.259938
SoL	5222	Manes.15G080600.v8.1	1	119	13.505385	4.6385956
SoL	5224	Manes.15G080800.v8.1	1	204	12.182186	5.3286047
SoL	5231	Manes.15G083400.v8.1	1	204	11.349861	5.0537267
SoL	5247	Manes.15G092500.v8.1	1	45	13.941904	4.7409625
SoL	5249	Manes.15G093300.v8.1	1	208	13.038189	4.8271103
SoL	5250	Manes.15G093700.v8.1	1	97	13.770795	4.7553544
SoL	5259	Manes.15G097200.v8.1	1	210	13.829844	5.6203766
SoL	5265	Manes.15G098300.v8.1	1	49	12.218007	4.0406265
SoL	5277	Manes.15G104100.v8.1	1	220	11.510643	5.582123
SoL	5284	Manes.15G108200.v8.1	1	56	12.981635	6.720654
SoL	5299	Manes.15G114100.v8.1	1	158	12.379403	3.534453
SoL	5312	Manes.15G118300.v8.1	1	204	12.399126	5.371827
SoL	5320	Manes.15G122700.v8.1	1	353	14.344054	5.0141425
SoL	5321	Manes.15G122900.v8.1	1	205	13.389008	4.7288194
SoL	5325	Manes.15G124650.v8.1	1	292	14.078136	4.39411
SoL	5327	Manes.15G125000.v8.1	1	232	12.804553	3.7590668
SoL	5328	Manes.15G125100.v8.1	1	340	13.590727	4.2101054
SoL	5334	Manes.15G129200.v8.1	1	64	11.885039	5.4394403
SoL	5335	Manes.15G129300.v8.1	1	109	11.662052	5.251882
SoL	5339	Manes.15G131600.v8.1	1	217	12.86329	5.3132567
SoL	5344	Manes.15G133700.v8.1	1	74	13.5467	3.9423313
SoL	5349	Manes.15G135600.v8.1	1	326	12.531005	4.9291883
SoL	5350	Manes.15G136000.v8.1	1	337	11.176184	4.907545
SoL	5353	Manes.15G137000.v8.1	1	358	13.937858	5.1681666
SoL	5355	Manes.15G137700.v8.1	1	44	12.06889	3.7068589
SoL	5357	Manes.15G138100.v8.1	1	80	11.068703	5.6944737
SoL	5359	Manes.15G138300.v8.1	1	146	10.998789	5.575929
SoL	5361	Manes.15G139500.v8.1	1	289	14.034325	4.894391
SoL	5364	Manes.15G140900.v8.1	1	316	14.185879	5.155972
SoL	5366	Manes.15G142400.v8.1	1	431	12.552346	4.0154166
SoL	5374	Manes.15G146000.v8.1	1	286	10.799684	4.7843103
SoL	5379	Manes.15G147700.v8.1	1	88	12.760682	5.0948243
SoL	5387	Manes.15G151800.v8.1	1	53	9.811567	3.5465202
SoL	5395	Manes.15G155300.v8.1	1	114	11.382511	5.5181913
SoL	5396	Manes.15G156000.v8.1	1	337	11.316892	3.7300625
SoL	5397	Manes.15G156500.v8.1	1	532	13.148045	5.814552
SoL	5399	Manes.15G157000.v8.1	1	48	13.476641	4.6946406
SoL	5414	Manes.15G164800.v8.1	1	85	11.483031	5.464833
SoL	5415	Manes.15G165100.v8.1	1	90	13.6067095	4.048767
SoL	5426	Manes.15G173200.v8.1	1	331	12.101861	5.1988883
SoL	5432	Manes.15G175800.v8.1	1	84	12.75385	5.195858
SoL	5435	Manes.15G176900.v8.1	1	189	11.735108	4.770778
SoL	5438	Manes.15G177400.v8.1	1	110	13.963511	4.4571004
SoL	5439	Manes.15G177800.v8.1	1	330	12.4063425	3.833687
SoL	5458	Manes.15G186866.v8.1	1	133	10.122914	3.4426079
SoL	5477	Manes.16G004100.v8.1	1	99	11.739852	4.389665
SoL	5479	Manes.16G005800.v8.1	1	170	11.58069	5.490478
SoL	5481	Manes.16G006000.v8.1	1	120	11.079007	4.831208
SoL	5486	Manes.16G010700.v8.1	1	189	13.509795	5.1425524
SoL	5491	Manes.16G013300.v8.1	1	40	13.601961	5.2186074
SoL	5492	Manes.16G013700.v8.1	1	142	13.715063	4.4001083
SoL	5493	Manes.16G013800.v8.1	1	156	12.85787	4.5744066
SoL	5494	Manes.16G014000.v8.1	1	203	13.409886	4.683353
SoL	5496	Manes.16G014401.v8.1	1	381	12.771692	4.598929
SoL	5497	Manes.16G014600.v8.1	1	343	12.09049	5.867059
SoL	5498	Manes.16G014650.v8.1	1	25	12.831458	3.9822698
SoL	5500	Manes.16G014850.v8.1	1	465	11.711878	5.2598047
SoL	5502	Manes.16G015400.v8.1	1	57	12.437808	4.198057
SoL	5510	Manes.16G018098.v8.1	1	160	12.765294	5.34458
SoL	5511	Manes.16G018500.v8.1	1	75	11.579972	5.138811
SoL	5513	Manes.16G019107.v8.1	1	204	14.156718	4.3646836
SoL	5514	Manes.16G019117.v8.1	1	342	13.602762	4.334233
SoL	5515	Manes.16G019130.v8.1	1	98	13.865946	4.4088993
SoL	5516	Manes.16G019132.v8.1	1	114	13.975036	4.6089997
SoL	5517	Manes.16G019135.v8.1	1	92	13.615748	4.220289
SoL	5518	Manes.16G019142.v8.1	1	69	14.355804	4.9984336
SoL	5528	Manes.16G020700.v8.1	1	88	14.169968	5.2280736
SoL	5529	Manes.16G020800.v8.1	1	159	11.676891	5.4816713
SoL	5531	Manes.16G021200.v8.1	1	208	13.298628	4.263586
SoL	5536	Manes.16G022400.v8.1	1	162	14.066033	4.971514
SoL	5538	Manes.16G022800.v8.1	1	272	13.059923	4.7039843
SoL	5545	Manes.16G026800.v8.1	1	202	13.615594	4.800827
SoL	5546	Manes.16G026900.v8.1	1	381	13.3170395	4.1286964
SoL	5547	Manes.16G027500.v8.1	1	370	11.4422455	5.158514
SoL	5551	Manes.16G028900.v8.1	1	170	13.917855	5.0564966
SoL	5560	Manes.16G032400.v8.1	1	226	12.566551	4.4373465
SoL	5576	Manes.16G042255.v8.1	1	41	11.551883	5.1878543
SoL	5577	Manes.16G042260.v8.1	1	165	11.295435	5.2622037
SoL	5578	Manes.16G042300.v8.1	1	277	13.032002	4.2061844
SoL	5579	Manes.16G042400.v8.1	1	43	12.481353	4.0641828
SoL	5580	Manes.16G042500.v8.1	1	103	12.917017	4.276063
SoL	5581	Manes.16G042800.v8.1	1	360	13.710233	4.0729218
SoL	5583	Manes.16G043080.v8.1	1	55	12.253886	5.2327623
SoL	5584	Manes.16G044200.v8.1	1	42	13.0022	3.7583475
SoL	5586	Manes.16G045000.v8.1	1	153	10.616676	4.0640006
SoL	5603	Manes.16G058100.v8.1	1	520	12.356202	5.172311
SoL	5619	Manes.16G070500.v8.1	1	48	13.457139	4.72642
SoL	5632	Manes.16G073300.v8.1	1	307	13.716731	5.1436353
SoL	5650	Manes.16G081900.v8.1	1	103	14.327504	5.155448
SoL	5661	Manes.16G086600.v8.1	1	49	12.082341	4.0935297
SoL	5667	Manes.16G090700.v8.1	1	326	12.515685	4.5972514
SoL	5668	Manes.16G091700.v8.1	1	45	11.731627	5.31767
SoL	5679	Manes.16G096600.v8.1	1	437	11.909627	3.4800224
SoL	5680	Manes.16G096900.v8.1	1	590	10.771476	4.690912
SoL	5684	Manes.16G098200.v8.1	1	131	13.16549	4.564236
SoL	5690	Manes.16G101500.v8.1	1	311	12.816909	4.352078
SoL	5694	Manes.16G103000.v8.1	1	186	13.065505	4.625965
SoL	5707	Manes.16G109132.v8.1	1	47	12.982964	4.99908
SoL	5711	Manes.16G109900.v8.1	1	122	13.70305	6.054319
SoL	5712	Manes.16G110800.v8.1	1	500	13.000079	4.3558216
SoL	5715	Manes.16G113400.v8.1	1	235	12.032115	4.544407
SoL	5716	Manes.16G113900.v8.1	1	271	13.827847	4.8654995
SoL	5718	Manes.16G114500.v8.1	1	547	12.726976	4.0589304
SoL	5724	Manes.16G119900.v8.1	1	131	12.660943	4.326358
SoL	5727	Manes.16G121300.v8.1	1	133	11.575488	5.5123906
SoL	5734	Manes.16G123000.v8.1	1	56	13.32024	3.8632605
SoL	5744	Manes.16G128400.v8.1	1	45	12.041323	4.408017
SoL	5745	Manes.16G128900.v8.1	1	425	13.979789	4.865928
SoL	5746	Manes.16G129000.v8.1	1	268	14.058984	6.2879467
SoL	5755	Manes.16G132000.v8.1	1	150	12.416282	4.039608
SoL	5756	Manes.16G132875.v8.1	1	517	11.759533	5.2689295
SoL	5759	Manes.16G134300.v8.1	1	429	12.196019	4.383008
SoL	5761	Manes.16G134800.v8.1	1	419	12.372187	3.9649565
SoL	5767	Manes.16G137700.v8.1	1	337	11.899933	5.5078883
SoL	5768	Manes.16G138300.v8.1	1	74	11.215194	5.2496085
SoL	5770	Manes.17G000600.v8.1	1	73	13.952461	5.53755
SoL	5786	Manes.17G011500.v8.1	1	127	12.32858	3.6117532
SoL	5789	Manes.17G014400.v8.1	1	341	11.929854	5.902169
SoL	5792	Manes.17G017600.v8.1	1	486	11.910126	5.6674232
SoL	5793	Manes.17G017900.v8.1	1	46	13.56724	4.630769
SoL	5800	Manes.17G021150.v8.1	1	217	10.643972	4.471648
SoL	5802	Manes.17G024000.v8.1	1	283	13.698216	4.1629424
SoL	5803	Manes.17G024300.v8.1	1	292	11.743676	5.3320727
SoL	5804	Manes.17G025400.v8.1	1	177	13.883694	5.642756
SoL	5813	Manes.17G029000.v8.1	1	51	12.543163	4.115835
SoL	5814	Manes.17G029012.v8.1	1	70	13.619347	5.3710213
SoL	5815	Manes.17G029600.v8.1	1	283	13.222866	5.268706
SoL	5816	Manes.17G029700.v8.1	1	70	12.80153	4.4969983
SoL	5819	Manes.17G031100.v8.1	1	308	12.406787	3.5833473
SoL	5822	Manes.17G032200.v8.1	1	360	13.524739	4.130344
SoL	5823	Manes.17G032300.v8.1	1	70	12.749714	3.6416652
SoL	5828	Manes.17G033500.v8.1	1	67	12.286097	6.0381594
SoL	5830	Manes.17G034100.v8.1	1	65	13.455555	4.232612
SoL	5833	Manes.17G036800.v8.1	1	125	14.312795	4.883163
SoL	5841	Manes.17G040900.v8.1	1	69	14.053302	4.6295905
SoL	5859	Manes.17G048200.v8.1	1	317	13.80957	4.4760804
SoL	5865	Manes.17G049800.v8.1	1	162	11.579414	5.5344496
SoL	5867	Manes.17G050200.v8.1	1	405	13.485475	4.5574207
SoL	5870	Manes.17G051600.v8.1	1	65	13.789182	4.146452
SoL	5871	Manes.17G051700.v8.1	1	312	13.802457	4.1954207
SoL	5872	Manes.17G051800.v8.1	1	338	14.208584	5.2666736
SoL	5874	Manes.17G052300.v8.1	1	336	12.943781	4.358143
SoL	5878	Manes.17G053600.v8.1	1	246	12.581634	4.8300176
SoL	5884	Manes.17G058500.v8.1	1	72	11.461033	4.6360755
SoL	5886	Manes.17G059200.v8.1	1	69	11.747337	4.0028625
SoL	5889	Manes.17G060000.v8.1	1	432	13.593993	4.6758695
SoL	5890	Manes.17G060800.v8.1	1	95	12.929514	4.6951694
SoL	5891	Manes.17G061300.v8.1	1	113	11.921189	3.9549074
SoL	5893	Manes.17G061500.v8.1	1	69	13.365061	3.9808095
SoL	5894	Manes.17G061900.v8.1	1	41	11.526563	4.5646634
SoL	5896	Manes.17G062600.v8.1	1	232	11.100993	5.4027276
SoL	5897	Manes.17G063000.v8.1	1	121	11.853235	3.8485634
SoL	5898	Manes.17G063200.v8.1	1	50	12.319691	4.6044583
SoL	5901	Manes.17G065000.v8.1	1	471	10.566406	4.1053715
SoL	5903	Manes.17G066200.v8.1	1	373	13.118554	3.9914863
SoL	5920	Manes.17G075600.v8.1	1	340	13.213329	5.687454
SoL	5921	Manes.17G076800.v8.1	1	168	12.311414	3.53912
SoL	5923	Manes.17G078500.v8.1	1	360	11.923634	5.1621685
SoL	5927	Manes.17G080800.v8.1	1	314	12.224682	3.5348525
SoL	5930	Manes.17G082100.v8.1	1	221	14.084012	4.301956
SoL	5937	Manes.17G085300.v8.1	1	252	11.5345	4.3571897
SoL	5939	Manes.17G086300.v8.1	1	266	13.589009	4.43793
SoL	5945	Manes.17G091200.v8.1	1	43	14.129991	5.2368402
SoL	5946	Manes.17G091400.v8.1	1	73	12.250061	4.9755306
SoL	5953	Manes.17G095300.v8.1	1	52	11.938883	5.4621353
SoL	5956	Manes.17G096900.v8.1	1	297	11.411192	5.128135
SoL	5962	Manes.17G098900.v8.1	1	216	12.691845	4.6462164
SoL	5971	Manes.17G104800.v8.1	1	43	14.334853	5.036918
SoL	5975	Manes.17G108300.v8.1	1	53	12.110656	5.6635256
SoL	5984	Manes.17G115000.v8.1	1	59	12.057968	4.256168
SoL	5993	Manes.17G119457.v8.1	1	51	13.36707	4.0453134
SoL	5995	Manes.17G119685.v8.1	1	110	13.626764	5.586688
SoL	5996	Manes.17G119742.v8.1	1	405	13.665313	5.512766
SoL	5997	Manes.17G119800.v8.1	1	228	11.598787	4.800085
SoL	6001	Manes.17G121000.v8.1	1	229	12.006771	5.438026
SoL	6004	Manes.17G124300.v8.1	1	73	12.369796	5.0765204
SoL	6008	Manes.18G001100.v8.1	1	272	14.297249	5.637424
SoL	6010	Manes.18G002400.v8.1	1	93	12.543888	4.4622087
SoL	6019	Manes.18G006830.v8.1	1	341	14.219281	4.524357
SoL	6026	Manes.18G009600.v8.1	1	39	13.175555	4.766512
SoL	6027	Manes.18G009700.v8.1	1	314	12.130857	3.5152686
SoL	6029	Manes.18G010907.v8.1	1	194	13.33667	4.479842
SoL	6032	Manes.18G012200.v8.1	1	155	14.282725	5.551417
SoL	6035	Manes.18G013100.v8.1	1	296	13.461871	4.289594
SoL	6037	Manes.18G014000.v8.1	1	34	13.526536	5.608246
SoL	6040	Manes.18G015025.v8.1	1	54	14.057341	4.7377014
SoL	6044	Manes.18G017100.v8.1	1	63	13.6077795	5.0000234
SoL	6046	Manes.18G019000.v8.1	1	197	11.557536	5.240935
SoL	6057	Manes.18G023400.v8.1	1	330	11.935475	3.768113
SoL	6060	Manes.18G025182.v8.1	1	68	12.161639	3.4153335
SoL	6063	Manes.18G026700.v8.1	1	87	11.365051	5.381066
SoL	6080	Manes.18G033200.v8.1	1	291	12.339087	5.173979
SoL	6089	Manes.18G035700.v8.1	1	121	11.838806	5.017064
SoL	6093	Manes.18G039150.v8.1	1	134	13.263129	4.6563354
SoL	6094	Manes.18G040300.v8.1	1	234	12.97425	4.0229864
SoL	6101	Manes.18G042300.v8.1	1	56	13.135514	4.7952585
SoL	6111	Manes.18G045300.v8.1	1	237	12.41245	3.872012
SoL	6112	Manes.18G045800.v8.1	1	286	11.532829	4.6013055
SoL	6121	Manes.18G048400.v8.1	1	446	13.849431	4.55809
SoL	6126	Manes.18G050600.v8.1	1	46	13.686371	4.827087
SoL	6131	Manes.18G053100.v8.1	1	436	11.729404	4.576438
SoL	6132	Manes.18G054100.v8.1	1	138	13.135916	3.8875413
SoL	6133	Manes.18G054200.v8.1	1	91	12.486663	5.321498
SoL	6141	Manes.18G058100.v8.1	1	119	10.849764	4.0030174
SoL	6148	Manes.18G062732.v8.1	1	361	11.332155	4.5721283
SoL	6149	Manes.18G062800.v8.1	1	103	13.016991	6.720137
SoL	6160	Manes.18G068400.v8.1	1	373	11.437589	4.331547
SoL	6167	Manes.18G070500.v8.1	1	102	12.049772	4.0886216
SoL	6173	Manes.18G072100.v8.1	1	61	11.239027	4.86069
SoL	6194	Manes.18G079600.v8.1	1	198	12.684337	3.7885911
SoL	6195	Manes.18G079700.v8.1	1	72	12.559125	4.0241184
SoL	6198	Manes.18G081700.v8.1	1	239	14.271766	5.548897
SoL	6199	Manes.18G083500.v8.1	1	150	12.480362	3.9890122
SoL	6202	Manes.18G085670.v8.1	1	335	10.882643	3.7002184
SoL	6209	Manes.18G089300.v8.1	1	130	13.680585	5.290161
SoL	6219	Manes.18G092150.v8.1	1	104	11.244072	5.4132457
SoL	6220	Manes.18G092700.v8.1	1	144	11.85277	4.1096807
SoL	6223	Manes.18G093800.v8.1	1	48	14.192318	4.8933415
SoL	6231	Manes.18G095300.v8.1	1	327	11.266394	4.9885836
SoL	6232	Manes.18G095400.v8.1	1	400	11.791927	4.215201
SoL	6235	Manes.18G097800.v8.1	1	158	13.474222	5.1393394
SoL	6236	Manes.18G098700.v8.1	1	178	13.814907	4.364887
SoL	6242	Manes.18G105200.v8.1	1	63	11.138573	5.1163173
SoL	6247	Manes.18G107300.v8.1	1	417	11.911517	5.677003
SoL	6253	Manes.18G111500.v8.1	1	98	11.260741	5.3964195
SoL	6256	Manes.18G114900.v8.1	1	362	11.153796	3.4912271
SoL	6259	Manes.18G116701.v8.1	1	39	13.687729	5.6253734
SoL	6265	Manes.18G120400.v8.1	1	202	13.027804	4.725971
SoL	6273	Manes.18G125000.v8.1	1	137	12.528124	5.496471
SoL	6274	Manes.18G125500.v8.1	1	270	10.977309	3.6380718
SoL	6275	Manes.18G125700.v8.1	1	304	12.854353	4.3004737
SoL	6279	Manes.18G126862.v8.1	1	280	13.700992	4.4424944
SoL	6285	Manes.18G136400.v8.1	1	211	11.901027	4.140336
SoL	6288	Manes.18G139760.v8.1	1	239	14.107979	4.820387
SoL	6290	Manes.18G141575.v8.1	1	45	11.72011	5.1064897
SoL	6294	Manes.18G142900.v8.1	1	42	11.836392	5.8632464
SoL	6298	Manes.18G144600.v8.1	1	168	13.587724	5.0048757
SoL	6300	Manes.18G145487.v8.1	1	56	13.26723	5.063737
SoL	6301	Manes.18G145566.v8.1	1	103	13.6201725	5.670749
SoL	6304	Manes.S095223.v8.1	1	356	11.355743	4.789729
SoL	29	Manes.01G000465.v8.1	2	64	-2.9177504	5.417273
SoL	30	Manes.01G001200.v8.1	2	369	-3.525683	6.385569
SoL	38	Manes.01G005033.v8.1	2	270	-3.8116937	6.530067
SoL	40	Manes.01G006200.v8.1	2	139	-2.9335084	4.6825376
SoL	43	Manes.01G008600.v8.1	2	66	-3.253119	6.2583575
SoL	47	Manes.01G010200.v8.1	2	406	-1.5527501	5.611471
SoL	48	Manes.01G010300.v8.1	2	167	-2.372208	4.5061693
SoL	49	Manes.01G011000.v8.1	2	42	-1.3638946	5.5651393
SoL	52	Manes.01G011500.v8.1	2	253	-2.5719204	4.5565825
SoL	59	Manes.01G017700.v8.1	2	160	-3.1942549	5.93544
SoL	69	Manes.01G024600.v8.1	2	153	-1.7451264	5.9220395
SoL	72	Manes.01G026700.v8.1	2	156	-1.7943114	5.9889917
SoL	74	Manes.01G026900.v8.1	2	46	-2.4710333	4.220684
SoL	77	Manes.01G028200.v8.1	2	213	-1.6939509	5.537348
SoL	80	Manes.01G028900.v8.1	2	183	-3.1178699	5.908875
SoL	83	Manes.01G030400.v8.1	2	512	-1.4640725	4.7608256
SoL	84	Manes.01G031100.v8.1	2	387	-4.505147	6.978026
SoL	85	Manes.01G031800.v8.1	2	206	-2.3179145	5.2059865
SoL	89	Manes.01G034500.v8.1	2	125	-3.4783266	6.182878
SoL	90	Manes.01G034700.v8.1	2	66	-4.5890393	7.132639
SoL	95	Manes.01G039700.v8.1	2	189	-2.1361253	6.267679
SoL	96	Manes.01G040700.v8.1	2	334	-1.2973046	5.5475373
SoL	109	Manes.01G045210.v8.1	2	181	-3.23103	5.669547
SoL	116	Manes.01G048400.v8.1	2	64	-2.8859267	6.092876
SoL	119	Manes.01G048900.v8.1	2	78	-3.2773664	5.394854
SoL	120	Manes.01G049360.v8.1	2	88	-4.2901497	6.3768215
SoL	122	Manes.01G049601.v8.1	2	61	-3.3695223	5.626604
SoL	123	Manes.01G049616.v8.1	2	134	-4.6602077	6.8822236
SoL	131	Manes.01G053000.v8.1	2	345	-2.5557008	5.8815436
SoL	133	Manes.01G053700.v8.1	2	237	-4.5339904	6.6153145
SoL	148	Manes.01G058800.v8.1	2	196	-3.1697786	5.798881
SoL	154	Manes.01G060300.v8.1	2	195	-2.3580446	4.868929
SoL	155	Manes.01G061400.v8.1	2	294	-1.8102084	4.9972515
SoL	160	Manes.01G063100.v8.1	2	47	-2.399544	5.1446714
SoL	167	Manes.01G066900.v8.1	2	331	-2.524723	6.301763
SoL	177	Manes.01G071900.v8.1	2	254	-2.9971654	4.8307037
SoL	179	Manes.01G072400.v8.1	2	223	-2.0015824	6.142373
SoL	180	Manes.01G073000.v8.1	2	154	-2.083153	3.9856572
SoL	185	Manes.01G074700.v8.1	2	41	-2.3884642	5.958813
SoL	186	Manes.01G075000.v8.1	2	39	-1.8847786	6.181508
SoL	191	Manes.01G080800.v8.1	2	255	-1.9275844	5.979286
SoL	193	Manes.01G081900.v8.1	2	54	-3.6329234	5.442385
SoL	198	Manes.01G086700.v8.1	2	227	-2.236753	5.4975276
SoL	199	Manes.01G086800.v8.1	2	50	-4.1972394	6.0283027
SoL	200	Manes.01G087050.v8.1	2	51	-2.1991506	6.3889117
SoL	201	Manes.01G088500.v8.1	2	45	-2.2293165	5.3027487
SoL	206	Manes.01G090700.v8.1	2	167	-4.065944	5.715214
SoL	215	Manes.01G095700.v8.1	2	159	-2.6979678	4.9344845
SoL	220	Manes.01G097200.v8.1	2	109	-4.686285	7.2570424
SoL	223	Manes.01G099000.v8.1	2	35	-1.7770724	5.752328
SoL	226	Manes.01G100000.v8.1	2	89	-3.2774205	6.053269
SoL	238	Manes.01G106900.v8.1	2	48	-1.8885485	4.9233413
SoL	240	Manes.01G107400.v8.1	2	125	-1.2721558	5.3130665
SoL	243	Manes.01G108300.v8.1	2	69	-4.4536557	6.321508
SoL	256	Manes.01G114800.v8.1	2	80	-2.8944812	6.0448027
SoL	258	Manes.01G116600.v8.1	2	107	-1.300092	5.0711665
SoL	260	Manes.01G117300.v8.1	2	334	-2.970476	6.590073
SoL	263	Manes.01G118400.v8.1	2	237	-2.013089	4.8266387
SoL	269	Manes.01G121400.v8.1	2	137	-4.6978836	6.829699
SoL	278	Manes.01G127900.v8.1	2	469	-4.3575616	6.3878927
SoL	279	Manes.01G128050.v8.1	2	422	-3.0707672	5.9806437
SoL	282	Manes.01G129100.v8.1	2	198	-2.0245163	6.2653637
SoL	283	Manes.01G129501.v8.1	2	530	-4.0237765	5.9812365
SoL	289	Manes.01G131300.v8.1	2	486	-2.7868075	5.652997
SoL	293	Manes.01G133200.v8.1	2	148	-4.069487	7.0362673
SoL	296	Manes.01G134000.v8.1	2	101	-2.0324492	4.8840823
SoL	308	Manes.01G142100.v8.1	2	344	-2.2417564	5.513253
SoL	309	Manes.01G142200.v8.1	2	39	-1.4761527	5.290906
SoL	311	Manes.01G142900.v8.1	2	287	-3.1496537	6.538963
SoL	320	Manes.01G149200.v8.1	2	115	-2.666797	5.3823266
SoL	321	Manes.01G151300.v8.1	2	134	-2.3707078	5.8068957
SoL	329	Manes.01G154500.v8.1	2	85	-3.0414526	5.6128454
SoL	331	Manes.01G154800.v8.1	2	183	-3.0079017	5.4962425
SoL	332	Manes.01G154900.v8.1	2	295	-4.017064	6.923263
SoL	335	Manes.01G156000.v8.1	2	47	-4.0486164	5.50514
SoL	356	Manes.01G164100.v8.1	2	210	-2.516686	5.5508432
SoL	359	Manes.01G165100.v8.1	2	550	-2.2427912	5.8727303
SoL	360	Manes.01G165400.v8.1	2	35	-2.892355	6.253673
SoL	367	Manes.01G168500.v8.1	2	47	-3.1477983	5.897979
SoL	372	Manes.01G170100.v8.1	2	200	-3.3177347	6.7811723
SoL	374	Manes.01G171100.v8.1	2	506	-3.6481128	7.185656
SoL	379	Manes.01G172500.v8.1	2	302	-4.4854226	7.322705
SoL	380	Manes.01G172700.v8.1	2	110	-4.794378	7.522976
SoL	384	Manes.01G174100.v8.1	2	133	-4.571441	7.128674
SoL	390	Manes.01G176400.v8.1	2	183	-3.1674666	5.772735
SoL	403	Manes.01G183200.v8.1	2	163	-1.7863364	6.0159335
SoL	404	Manes.01G183800.v8.1	2	130	-5.1888123	6.99613
SoL	411	Manes.01G187700.v8.1	2	118	-4.863771	7.366349
SoL	413	Manes.01G189300.v8.1	2	87	-3.3502672	7.0516744
SoL	417	Manes.01G191800.v8.1	2	328	-2.6056368	6.721863
SoL	421	Manes.01G194900.v8.1	2	145	-4.162008	6.1431174
SoL	425	Manes.01G196900.v8.1	2	237	-2.3910127	5.046734
SoL	430	Manes.01G198240.v8.1	2	162	-5.088835	7.260716
SoL	437	Manes.01G206300.v8.1	2	103	-1.6077676	5.028387
SoL	441	Manes.01G210000.v8.1	2	61	-2.4579315	5.7523904
SoL	448	Manes.01G213700.v8.1	2	316	-2.178792	6.527984
SoL	456	Manes.01G216900.v8.1	2	65	-3.6657076	5.5088563
SoL	461	Manes.01G219700.v8.1	2	650	-3.3846123	6.559994
SoL	465	Manes.01G221800.v8.1	2	291	-3.753367	6.423565
SoL	468	Manes.01G223600.v8.1	2	61	-2.0951076	5.93283
SoL	471	Manes.01G225200.v8.1	2	388	-1.2260991	5.320389
SoL	476	Manes.01G228600.v8.1	2	40	-2.1172376	5.0892134
SoL	481	Manes.01G230600.v8.1	2	123	-2.287447	4.1108837
SoL	482	Manes.01G231200.v8.1	2	130	-4.4984756	6.9387436
SoL	491	Manes.01G234700.v8.1	2	49	-3.6552563	7.1390014
SoL	493	Manes.01G235200.v8.1	2	77	-4.947302	6.7745705
SoL	496	Manes.01G236200.v8.1	2	180	-3.0286562	4.783804
SoL	499	Manes.01G237100.v8.1	2	341	-3.3557506	6.67903
SoL	501	Manes.01G237500.v8.1	2	360	-1.7646742	5.187535
SoL	506	Manes.01G239100.v8.1	2	116	-2.045782	5.0474806
SoL	509	Manes.01G239700.v8.1	2	46	-3.544093	5.917902
SoL	520	Manes.01G247400.v8.1	2	191	-2.059384	5.830585
SoL	527	Manes.01G249100.v8.1	2	230	-2.2762334	5.926671
SoL	530	Manes.01G250100.v8.1	2	264	-2.8086257	5.027628
SoL	532	Manes.01G250600.v8.1	2	384	-2.1469147	5.0336246
SoL	535	Manes.01G251400.v8.1	2	117	-4.207834	6.2942433
SoL	536	Manes.01G253200.v8.1	2	185	-2.451501	5.1817307
SoL	546	Manes.01G258800.v8.1	2	269	-2.1357636	4.9092045
SoL	555	Manes.01G262400.v8.1	2	74	-1.9755461	5.348409
SoL	562	Manes.01G265200.v8.1	2	206	-3.726269	7.083686
SoL	564	Manes.01G266700.v8.1	2	116	-3.745572	7.1115494
SoL	566	Manes.01G266900.v8.1	2	491	-1.8828202	5.9811473
SoL	571	Manes.01G269000.v8.1	2	50	-1.7389774	5.596514
SoL	578	Manes.01G272400.v8.1	2	300	-2.753836	5.1168995
SoL	579	Manes.01G273500.v8.1	2	150	-5.1052947	7.3528533
SoL	580	Manes.01G273600.v8.1	2	132	-2.1283913	5.11036
SoL	585	Manes.02G002100.v8.1	2	402	-2.8444548	4.326783
SoL	587	Manes.02G003600.v8.1	2	197	-1.9539356	5.7813206
SoL	602	Manes.02G010900.v8.1	2	153	-3.2424006	6.2537107
SoL	608	Manes.02G012200.v8.1	2	138	-2.5481036	5.436048
SoL	611	Manes.02G012900.v8.1	2	174	-3.050167	6.024247
SoL	612	Manes.02G013400.v8.1	2	240	-2.243592	5.647854
SoL	615	Manes.02G014000.v8.1	2	247	-2.2417507	4.5637097
SoL	616	Manes.02G014750.v8.1	2	503	-3.1629565	6.5993376
SoL	621	Manes.02G017610.v8.1	2	43	-2.899023	4.509482
SoL	622	Manes.02G018600.v8.1	2	83	-2.5141702	5.903104
SoL	625	Manes.02G019800.v8.1	2	300	-1.6461618	5.874135
SoL	630	Manes.02G022200.v8.1	2	212	-3.9194565	5.670753
SoL	639	Manes.02G024200.v8.1	2	87	-1.264349	5.2885666
SoL	645	Manes.02G029475.v8.1	2	142	-2.3994696	4.201387
SoL	657	Manes.02G033400.v8.1	2	232	-2.4607568	6.716433
SoL	665	Manes.02G036200.v8.1	2	495	-4.317295	6.3641424
SoL	666	Manes.02G036400.v8.1	2	72	-4.0475864	5.4529095
SoL	668	Manes.02G036600.v8.1	2	140	-4.171834	5.939878
SoL	669	Manes.02G036700.v8.1	2	42	-3.6423573	5.8913107
SoL	670	Manes.02G036850.v8.1	2	75	-4.210616	6.973678
SoL	682	Manes.02G043800.v8.1	2	95	-1.052629	4.7631187
SoL	683	Manes.02G044000.v8.1	2	317	-3.7768033	6.033902
SoL	684	Manes.02G045000.v8.1	2	177	-2.7816226	5.4507294
SoL	689	Manes.02G048100.v8.1	2	90	-3.6904807	6.136944
SoL	690	Manes.02G048700.v8.1	2	42	-2.9675748	6.118232
SoL	691	Manes.02G049600.v8.1	2	146	-4.5702043	7.0732007
SoL	707	Manes.02G059000.v8.1	2	51	-3.9093714	7.1524544
SoL	727	Manes.02G069500.v8.1	2	264	-4.993867	7.2008343
SoL	735	Manes.02G075900.v8.1	2	95	-4.609113	6.6612654
SoL	740	Manes.02G079500.v8.1	2	185	-3.0554452	5.714255
SoL	744	Manes.02G081300.v8.1	2	160	-3.0503635	5.998373
SoL	763	Manes.02G090300.v8.1	2	376	-3.7766175	6.036914
SoL	765	Manes.02G091600.v8.1	2	75	-2.6016035	5.917023
SoL	774	Manes.02G094900.v8.1	2	110	-4.6275496	7.144485
SoL	778	Manes.02G095700.v8.1	2	143	-3.503157	5.2922344
SoL	794	Manes.02G100700.v8.1	2	46	-4.0853047	6.506802
SoL	795	Manes.02G100800.v8.1	2	236	-2.381174	4.297116
SoL	798	Manes.02G104400.v8.1	2	299	-1.6022005	5.303524
SoL	800	Manes.02G105400.v8.1	2	213	-2.5383248	4.242852
SoL	807	Manes.02G108200.v8.1	2	361	-2.1721807	5.082962
SoL	811	Manes.02G109900.v8.1	2	654	-3.3580415	5.6650167
SoL	815	Manes.02G110700.v8.1	2	218	-1.4866675	4.91875
SoL	828	Manes.02G115400.v8.1	2	397	-2.2180235	4.737897
SoL	833	Manes.02G117611.v8.1	2	39	-2.8415499	4.321225
SoL	837	Manes.02G119400.v8.1	2	421	-4.069126	6.478375
SoL	850	Manes.02G127900.v8.1	2	54	-3.721648	6.9301333
SoL	853	Manes.02G128800.v8.1	2	328	-2.553934	4.7122197
SoL	854	Manes.02G129600.v8.1	2	557	-1.3743429	5.2837367
SoL	859	Manes.02G131900.v8.1	2	51	-4.202539	6.132104
SoL	864	Manes.02G133700.v8.1	2	394	-2.9299617	6.4677744
SoL	871	Manes.02G137000.v8.1	2	287	-3.228038	6.696834
SoL	872	Manes.02G137400.v8.1	2	35	-1.747526	4.1369934
SoL	889	Manes.02G143900.v8.1	2	43	-5.0907426	7.3483963
SoL	895	Manes.02G149900.v8.1	2	79	-3.6898355	5.866985
SoL	897	Manes.02G150600.v8.1	2	161	-4.140831	6.6832643
SoL	898	Manes.02G150700.v8.1	2	134	-1.8109409	3.8125927
SoL	909	Manes.02G153300.v8.1	2	213	-4.53704	6.688607
SoL	915	Manes.02G155000.v8.1	2	143	-4.274168	6.2436037
SoL	921	Manes.02G157500.v8.1	2	71	-3.5216825	6.0140824
SoL	923	Manes.02G159000.v8.1	2	72	-1.6663991	4.631708
SoL	928	Manes.02G161200.v8.1	2	279	-3.5158243	6.4136314
SoL	930	Manes.02G162300.v8.1	2	50	-3.8468878	6.7414536
SoL	932	Manes.02G163100.v8.1	2	338	-2.3703	5.812276
SoL	935	Manes.02G164600.v8.1	2	532	-2.0757043	6.0982046
SoL	936	Manes.02G164700.v8.1	2	346	-2.4804707	4.9869356
SoL	937	Manes.02G165100.v8.1	2	150	-2.694357	5.4278793
SoL	941	Manes.02G168400.v8.1	2	106	-1.3216714	5.367164
SoL	969	Manes.02G184000.v8.1	2	299	-2.984269	5.640859
SoL	971	Manes.02G185400.v8.1	2	57	-1.8563001	4.341643
SoL	977	Manes.02G188100.v8.1	2	64	-2.854202	4.515218
SoL	984	Manes.02G192100.v8.1	2	134	-2.892216	5.4094715
SoL	985	Manes.02G192500.v8.1	2	244	-5.131747	7.220196
SoL	989	Manes.02G194600.v8.1	2	393	-2.6869864	6.7844048
SoL	1007	Manes.02G204100.v8.1	2	78	-2.3737411	5.1095786
SoL	1010	Manes.02G207833.v8.1	2	301	-2.0301025	5.9912596
SoL	1012	Manes.02G208400.v8.1	2	131	-2.5095923	4.8550186
SoL	1018	Manes.02G213372.v8.1	2	495	-1.690515	5.325954
SoL	1037	Manes.02G218300.v8.1	2	116	-3.5581388	7.134586
SoL	1046	Manes.02G222700.v8.1	2	82	-2.1954937	5.0096583
SoL	1050	Manes.03G000800.v8.1	2	222	-1.0743229	5.0235267
SoL	1052	Manes.03G001300.v8.1	2	475	-1.5401497	6.0113015
SoL	1062	Manes.03G005900.v8.1	2	326	-3.2476861	6.180669
SoL	1064	Manes.03G007000.v8.1	2	232	-2.6941268	4.3360376
SoL	1067	Manes.03G008200.v8.1	2	150	-2.8086965	5.4915376
SoL	1078	Manes.03G014900.v8.1	2	112	-1.7958621	5.6245484
SoL	1083	Manes.03G016800.v8.1	2	514	-2.5906963	4.6545506
SoL	1085	Manes.03G018200.v8.1	2	357	-3.9953847	7.0162005
SoL	1086	Manes.03G018600.v8.1	2	103	-2.2213883	5.056211
SoL	1087	Manes.03G018800.v8.1	2	123	-4.9254174	7.38665
SoL	1091	Manes.03G020000.v8.1	2	18	-2.6339245	5.973149
SoL	1094	Manes.03G021100.v8.1	2	144	-2.6928482	6.226088
SoL	1096	Manes.03G021400.v8.1	2	327	-2.0485597	5.454827
SoL	1100	Manes.03G024100.v8.1	2	98	-1.7733561	6.0251365
SoL	1113	Manes.03G032400.v8.1	2	44	-2.2932925	4.9739614
SoL	1114	Manes.03G032700.v8.1	2	96	-3.7840505	5.5494404
SoL	1115	Manes.03G032900.v8.1	2	57	-2.9479318	6.044548
SoL	1129	Manes.03G039900.v8.1	2	179	-3.5513878	6.203281
SoL	1133	Manes.03G042300.v8.1	2	170	-1.8860354	5.4758577
SoL	1148	Manes.03G047800.v8.1	2	118	-4.5724134	7.272998
SoL	1149	Manes.03G048300.v8.1	2	156	-4.172895	6.158003
SoL	1150	Manes.03G048600.v8.1	2	160	-4.8533955	7.024144
SoL	1158	Manes.03G053100.v8.1	2	198	-3.5032954	6.1115646
SoL	1159	Manes.03G053300.v8.1	2	372	-2.9726632	5.765026
SoL	1161	Manes.03G054400.v8.1	2	492	-3.593411	5.6184044
SoL	1167	Manes.03G060100.v8.1	2	103	-2.0287235	4.8257875
SoL	1173	Manes.03G062400.v8.1	2	257	-4.238734	6.5275807
SoL	1175	Manes.03G065300.v8.1	2	81	-3.4091685	5.417669
SoL	1176	Manes.03G065500.v8.1	2	72	-2.2947676	4.6961403
SoL	1178	Manes.03G066733.v8.1	2	103	-3.3095992	6.4985347
SoL	1179	Manes.03G067266.v8.1	2	345	-3.094386	5.4255466
[truncated: 26,228 more rows]
