# Supplementary material for: Symplasmic phloem loading and subcellular transport in storage roots are key factors for carbon allocation in cassava
Source: Plant Physiol. 2024 May 22;196(2):1322–39. doi: 10.1093/plphys/kiae298 (PMC11483629; doi:10.1093/plphys/kiae298)
Supplement: kiae298_Supplementary_Data [file kiae298_Supplementary_Data.zip › Editing_Supplementary Dataset 3.csv]

Family	Clade	Subclade	Geneid	locusName	transcriptName	peptideName	Blast_name	Paralogue	Clade_name	AT_orthologue	Cluster
AATP	NTT		Manes.04G119100.v8.1	Manes.04G119100	Manes.04G119100.1	Manes.04G119100.1.p	MeNTT1a	a	MeNTTa	NTT1/2	NA
AATP	NTT		Manes.11G049300.v8.1	Manes.11G049300	Manes.11G049300.1	Manes.11G049300.1.p	MeNTT1b	b	MeNTTb	NTT1/2	SR 4
Acid_INV	CWINV	1	Manes.08G027200.v8.1	Manes.08G027200	Manes.08G027200.1	Manes.08G027200.1.p	MeCWINV2a	a	MeCWINV1a	CWINV2/4	NA
Acid_INV	CWINV	1	Manes.08G027300.v8.1	Manes.08G027300	Manes.08G027300.1	Manes.08G027300.1.p	MeCWINV2b	b	MeCWINV1b	CWINV2/4	NA
Acid_INV	CWINV	1	Manes.09G053500.v8.1	Manes.09G053500	Manes.09G053500.1	Manes.09G053500.1.p	MeCWINV2c	c	MeCWINV1c	CWINV2/4	NA
Acid_INV	CWINV	2	Manes.03G049200.v8.1	Manes.03G049200	Manes.03G049200.1	Manes.03G049200.1.p	MeCWINV1a	a	MeCWINV2a	CWINV6	NA
Acid_INV	CWINV	3	Manes.04G140500.v8.1	Manes.04G140500	Manes.04G140500.2	Manes.04G140500.2.p	MeCWINV1b	a	MeCWINV3a	CWINV1/3/5	NA
Acid_INV	CWINV	3	Manes.11G025400.v8.1	Manes.11G025400	Manes.11G025400.1	Manes.11G025400.1.p	MeCWINV1c	b	MeCWINV3b	CWINV1/3/5	SoL 1, SR 1
Acid_INV	VINV	1	Manes.06G135500.v8.1	Manes.06G135500	Manes.06G135500.1	Manes.06G135500.1.p	MeVINV1a	a	MeVINV1a	VINV1/2	SR 1
Acid_INV	VINV	2	Manes.01G076500.v8.1	Manes.01G076500	Manes.01G076500.1	Manes.01G076500.1.p	MeVINV2a	a	MeVINV2a	VINV1/2	FR 2
Acid_INV	VINV	2	Manes.02G035900.v8.1	Manes.02G035900	Manes.02G035900.4	Manes.02G035900.4.p	MeVINV2b	b	MeVINV2b	VINV1/2	FR 2
AN_INV	A/N-INV-C	1	Manes.05G021300.v8.1	Manes.05G021300	Manes.05G021300.5	Manes.05G021300.5.p	MeCINV2b	a	MeA/N-INV-C1a	None	NA
AN_INV	A/N-INV-C	2	Manes.02G194100.v8.1	Manes.02G194100	Manes.02G194100.3	Manes.02G194100.3.p	MeCINV2a	a	MeA/N-INV-C2a	A/N-INVF/D/CINV1/2	SR 3, FR 2
AN_INV	A/N-INV-C	2	Manes.18G103000.v8.1	Manes.18G103000	Manes.18G103000.3	Manes.18G103000.3.p	MeCINV2c	b	MeA/N-INV-C2b	A/N-INVF/D/CINV1/2	Wood 1, SR 3, FR 2
AN_INV	A/N-INV-C	3	Manes.05G147500.v8.1	Manes.05G147500	Manes.05G147500.1	Manes.05G147500.1.p	MeA/N_INVBa	a	MeA/N-INV-C3a	A/N-INVB	SoL 1
AN_INV	A/N-INV-C	4	Manes.05G200900.v8.1	Manes.05G200900	Manes.05G200900.5	Manes.05G200900.5.p	MeA/N_INVBb	a	MeA/N-INV-C4a	A/N-INVB	SoL 1
AN_INV	A/N-INV-M	1	Manes.03G208400.v8.1	Manes.03G208400	Manes.03G208400.1	Manes.03G208400.1.p	MeA/N_INVCa	a	MeA/N-INV-M1a	A/N-INVC	Wood 0, SR 3
AN_INV	A/N-INV-M	2	Manes.08G109700.v8.1	Manes.08G109700	Manes.08G109700.1	Manes.08G109700.1.p	MeA/N_INVAa	a	MeA/N-INV-M2a	A/N-INVA/H	SR 3, FR 2
AN_INV	A/N-INV-M	2	Manes.09G178700.v8.1	Manes.09G178700	Manes.09G178700.1	Manes.09G178700.1.p	MeA/N_INVAb	b	MeA/N-INV-M2b	A/N-INVA/H	SoL 2, SR 3
AN_INV	A/N-INV-P	1	Manes.04G006900.v8.1	Manes.04G006900	Manes.04G006900.2	Manes.04G006900.2.p	MeA/N_INVEa	a	MeA/N-INV-P1a	A/N-INVE	SR 4
AN_INV	A/N-INV-P	2	Manes.07G088200.v8.1	Manes.07G088200	Manes.07G088200.7	Manes.07G088200.7.p	MeA/N_INVEb	a	MeA/N-INV-P2a	A/N-INVE	SR 0
AN_INV	A/N-INV-P	2	Manes.10G057700.v8.1	Manes.10G057700	Manes.10G057700.1	Manes.10G057700.1.p	MeA/N_INVEd	b	MeA/N-INV-P2b	A/N-INVE	NA
AQUAPORIN	NIP	1	Manes.01G091200.v8.1	Manes.01G091200	Manes.01G091200.3	Manes.01G091200.3.p	MeNIP1_1a	a	MeNIP1a	None	SR 2, FR 1
AQUAPORIN	NIP	2	Manes.03G183400.v8.1	Manes.03G183400	Manes.03G183400.1	Manes.03G183400.1.p	MeNIP7_1a	a	MeNIP2a	NIP7_1	NA
AQUAPORIN	NIP	3	Manes.01G001400.v8.1	Manes.01G001400	Manes.01G001400.1	Manes.01G001400.1.p	MeNIP5_1a	a	MeNIP3a	NIP5_1	SR 3
AQUAPORIN	NIP	4	Manes.04G104100.v8.1	Manes.04G104100	Manes.04G104100.1	Manes.04G104100.1.p	MeNIP6_1a	a	MeNIP4a	NIP6_1	SR 1
AQUAPORIN	NIP	5	Manes.02G152300.v8.1	Manes.02G152300	Manes.02G152300.1	Manes.02G152300.1.p	MeNIP1_1b	a	MeNIP5a	NIP4_1/4_2	NA
AQUAPORIN	NIP	5	Manes.13G093600.v8.1	Manes.13G093600	Manes.13G093600.1	Manes.13G093600.1.p	MeNIP4_1a	b	MeNIP5b	NIP4_1/4_2	NA
AQUAPORIN	NIP	5	Manes.12G133900.v8.1	Manes.12G133900	Manes.12G133900.1	Manes.12G133900.1.p	MeNIP4_2a	c	MeNIP5c	NIP4_1/4_2	NA
AQUAPORIN	NIP	6	Manes.16G044000.v8.1	Manes.16G044000	Manes.16G044000.2	Manes.16G044000.2.p	MeNIP1_2a	a	MeNIP6a	NIP1_1/1_2/2_1/3_1	NA
AQUAPORIN	NIP	6	Manes.17G061100.v8.1	Manes.17G061100	Manes.17G061100.1	Manes.17G061100.1.p	MeNIP1_2b	b	MeNIP6b	NIP1_1/1_2/2_1/3_1	SR 1
AQUAPORIN	PIP	1_1	Manes.01G059600.v8.1	Manes.01G059600	Manes.01G059600.1	Manes.01G059600.1.p	MePIP1_4a	a	MePIP1_1a	PIP1_1/1_2/1_3/1_4/1_5	SoL 0, SR 4
AQUAPORIN	PIP	1_1	Manes.02G020100.v8.1	Manes.02G020100	Manes.02G020100.2	Manes.02G020100.2.p	MePIP1_4b	b	MePIP1_1b	PIP1_1/1_2/1_3/1_4/1_5	SR 4
AQUAPORIN	PIP	1_2	Manes.07G126600.v8.1	Manes.07G126600	Manes.07G126600.1	Manes.07G126600.1.p	MePIP1_4c	a	MePIP1_2a	PIP1_1/1_2/1_3/1_4/1_5	NA
AQUAPORIN	PIP	1_2	Manes.10G016600.v8.1	Manes.10G016600	Manes.10G016600.1	Manes.10G016600.1.p	MePIP1_4d	b	MePIP1_2b	PIP1_1/1_2/1_3/1_4/1_5	SR 4
AQUAPORIN	PIP	2_1	Manes.08G006800.v8.1	Manes.08G006800	Manes.08G006800.1	Manes.08G006800.1.p	MePIP2_2a	a	MePIP2_1a	PIP2_1/2_2/2_3/2_4/2_5/2_6	SR 4
AQUAPORIN	PIP	2_1	Manes.09G068800.v8.1	Manes.09G068800	Manes.09G068800.1	Manes.09G068800.1.p	MePIP2_2b	b	MePIP2_1b	PIP2_1/2_2/2_3/2_4/2_5/2_6	SR 4
AQUAPORIN	PIP	2_2	Manes.11G145300.v8.1	Manes.11G145300	Manes.11G145300.1	Manes.11G145300.1.p	MePIP2_4a	a	MePIP2_2a	PIP2_1/2_2/2_3/2_4/2_5/2_6	SR 4
AQUAPORIN	PIP	2_2	Manes.04G021200.v8.1	Manes.04G021200	Manes.04G021200.1	Manes.04G021200.1.p	MePIP2_5a	b	MePIP2_2b	PIP2_1/2_2/2_3/2_4/2_5/2_6	NA
AQUAPORIN	PIP	2_3	Manes.07G100500.v8.1	Manes.07G100500	Manes.07G100500.1	Manes.07G100500.1.p	MePIP2_5b	a	MePIP2_3a	PIP2_1/2_2/2_3/2_4/2_5/2_6	Bark 0, SR 3
AQUAPORIN	PIP	2_3	Manes.10G046200.v8.1	Manes.10G046200	Manes.10G046200.1	Manes.10G046200.1.p	MePIP2_5c	b	MePIP2_3b	PIP2_1/2_2/2_3/2_4/2_5/2_6	SR 3
AQUAPORIN	PIP	2_4	Manes.02G109200.v8.1	Manes.02G109200	Manes.02G109200.1	Manes.02G109200.1.p	MePIP2_7a	a	MePIP2_4a	PIP2_7/2_8	SR 4
AQUAPORIN	PIP	2_4	Manes.05G144100.v8.1	Manes.05G144100	Manes.05G144100.1	Manes.05G144100.1.p	MePIP2_7c	b	MePIP2_4b	PIP2_7/2_8	SoL 1, Bark 2, Wood 3, SR 0, FR 1
AQUAPORIN	PIP	2_5	Manes.04G076500.v8.1	Manes.04G076500	Manes.04G076500.1	Manes.04G076500.1.p	MePIP2_7b	a	MePIP2_5a	PIP2_7/2_8	Bark 2, SR 4, FR 2
AQUAPORIN	PIP	2_5	Manes.11G096600.v8.1	Manes.11G096600	Manes.11G096600.1	Manes.11G096600.1.p	MePIP2_7d	b	MePIP2_5b	PIP2_7/2_8	SoL 2, Wood 1, SR 1, FR 2
AQUAPORIN	SIP	1	Manes.13G069750.v8.1	Manes.13G069750	Manes.13G069750.1	Manes.13G069750.1.p	MeSIP1_1a	a	MeSIP1a	SIP1_1/1_2	Bark 2, SR 4, FR 1
AQUAPORIN	SIP	2	Manes.09G144400.v8.1	Manes.09G144400	Manes.09G144400.1	Manes.09G144400.1.p	MeSIP1_2a	a	MeSIP2a	SIP1_1/1_2	SR 1
AQUAPORIN	SIP	3	Manes.09G074219.v8.1	Manes.09G074219	Manes.09G074219.1	Manes.09G074219.1.p	MeSIP2_1a	a	MeSIP3a	SIP2_1	NA
AQUAPORIN	TIP	3	Manes.01G160000.v8.1	Manes.01G160000	Manes.01G160000.1	Manes.01G160000.1.p	MeTIP3_1a	a	MeTIP3a	TIP3_1	NA
AQUAPORIN	TIP	3	Manes.02G118300.v8.1	Manes.02G118300	Manes.02G118300.1	Manes.02G118300.1.p	MeTIP3_1b	b	MeTIP3b	TIP3_1	NA
AQUAPORIN	TIP	4	Manes.03G062300.v8.1	Manes.03G062300	Manes.03G062300.1	Manes.03G062300.1.p	MeTIP4_1a	a	MeTIP4a	TIP4_1	SR 4
AQUAPORIN	TIP	5	Manes.14G036400.v8.1	Manes.14G036400	Manes.14G036400.1	Manes.14G036400.1.p	MeTIP5_1a	a	MeTIP5a	TIP5_1	NA
AQUAPORIN	TIP	1_1	Manes.08G012800.v8.1	Manes.08G012800	Manes.08G012800.1	Manes.08G012800.1.p	MeTIP1_1b	a	MeTIP1_1a	TIP1_1/1_2	SoL 2, Wood 1, SR 4
AQUAPORIN	TIP	1_1	Manes.09G062300.v8.1	Manes.09G062300	Manes.09G062300.1	Manes.09G062300.1.p	MeTIP1_1c	b	MeTIP1_1b	TIP1_1/1_2	SR 4
AQUAPORIN	TIP	1_2	Manes.04G030400.v8.1	Manes.04G030400	Manes.04G030400.1	Manes.04G030400.1.p	MeTIP1_1a	a	MeTIP1_2a	TIP1_3	NA
AQUAPORIN	TIP	1_2	Manes.11G134600.v8.1	Manes.11G134600	Manes.11G134600.1	Manes.11G134600.1.p	MeTIP1_3c	b	MeTIP1_2b	TIP1_3	Bark 2
AQUAPORIN	TIP	1_3	Manes.07G111500.v8.1	Manes.07G111500	Manes.07G111500.1	Manes.07G111500.1.p	MeTIP1_3a	a	MeTIP1_3a	TIP1_3	NA
AQUAPORIN	TIP	1_3	Manes.10G035000.v8.1	Manes.10G035000	Manes.10G035000.1	Manes.10G035000.1.p	MeTIP1_3b	b	MeTIP1_3b	TIP1_3	NA
AQUAPORIN	TIP	2_1	Manes.11G036500.v8.1	Manes.11G036500	Manes.11G036500.1	Manes.11G036500.1.p	MeTIP2_1a	a	MeTIP2_1a	TIP2_1	Wood 1, SR 4, FR 2
AQUAPORIN	TIP	2_2	Manes.01G081600.v8.1	Manes.01G081600	Manes.01G081600.1	Manes.01G081600.1.p	MeTIP2_3a	a	MeTIP2_2a	TIP2_2/2_3	SR 2
AQUAPORIN	TIP	2_2	Manes.02G040800.v8.1	Manes.02G040800	Manes.02G040800.1	Manes.02G040800.1.p	MeTIP2_3b	b	MeTIP2_2b	TIP2_2/2_3	NA
AQUAPORIN	XIP	1	Manes.04G078900.v8.1	Manes.04G078900	Manes.04G078900.3	Manes.04G078900.3.p	MeTIP3_1c	a	MeXIP1a	None	NA
AQUAPORIN	XIP	2	Manes.11G089300.v8.1	Manes.11G089300	Manes.11G089300.1	Manes.11G089300.1.p	MePIP1_1b	a	MeXIP2a	None	NA
AQUAPORIN	XIP	3	Manes.11G089100.v8.1	Manes.11G089100	Manes.11G089100.3	Manes.11G089100.3.p	MePIP1_1a	a	MeXIP3a	None	NA
AQUAPORIN	XIP	3	Manes.11G089200.v8.1	Manes.11G089200	Manes.11G089200.1	Manes.11G089200.1.p	MePIP1_3a	b	MeXIP3b	None	NA
MST	ERDL	1_1	Manes.02G094100.v8.1	Manes.02G094100	Manes.02G094100.1	Manes.02G094100.1.p	MeERDL6a	a	MeERDL1_1a	EDL4/ERDL6	SR 3
MST	ERDL	1_2	Manes.05G158900.v8.1	Manes.05G158900	Manes.05G158900.1	Manes.05G158900.1.p	MeERDL6b	a	MeERDL1_2a	EDL4/ERDL6	SR 4
MST	ERDL	1_2	Manes.18G023900.v8.1	Manes.18G023900	Manes.18G023900.1	Manes.18G023900.1.p	MeERDL6c	b	MeERDL1_2b	EDL4/ERDL6	SR 3
MST	ERDL	2	Manes.09G162100.v8.1	Manes.09G162100	Manes.09G162100.2	Manes.09G162100.2.p	MeEDL6a	a	MeERDL2a	EDL6	NA
MST	ERDL	3	Manes.15G019200.v8.1	Manes.15G019200	Manes.15G019200.1	Manes.15G019200.1.p	MeEDL16a	a	MeERDL3a	EDL16	Bark 0, SR 1, FR 2
MST	ERDL	4	Manes.01G211700.v8.1	Manes.01G211700	Manes.01G211700.1	Manes.01G211700.1.p	MeZIF2a	a	MeERDL4a	ZIF2	NA
MST	ERDL	4	Manes.05G071400.v8.1	Manes.05G071400	Manes.05G071400.1	Manes.05G071400.1.p	MeZIF2b	b	MeERDL4b	ZIF2	FR 0
MST	ERDL	5	Manes.08G124000.v8.1	Manes.08G124000	Manes.08G124000.1	Manes.08G124000.1.p	MeEDL5a	a	MeERDL5a	EDL5	Wood 3
MST	ERDL	5	Manes.09G162400.v8.1	Manes.09G162400	Manes.09G162400.1	Manes.09G162400.1.p	MeEDL5c	b	MeERDL5b	EDL5	SR 0, FR 1
MST	ERDL	5	Manes.09G162500.v8.1	Manes.09G162500	Manes.09G162500.3	Manes.09G162500.3.p	MeEDL5d	c	MeERDL5c	EDL5	SR 1
MST	ERDL	6	Manes.08G124300.v8.1	Manes.08G124300	Manes.08G124300.2	Manes.08G124300.2.p	MeEDL13a	a	MeERDL6a	EDL13	SR 2, FR 0
MST	ERDL	6	Manes.09G162200.v8.1	Manes.09G162200	Manes.09G162200.1	Manes.09G162200.1.p	MeEDL13b	b	MeERDL6b	EDL13	NA
MST	ERDL	7	Manes.08G124100.v8.1	Manes.08G124100	Manes.08G124100.1	Manes.08G124100.1.p	MeEDL5b	a	MeERDL7a	None	SR 2, FR 1
MST	ERDL	8	Manes.08G124200.v8.1	Manes.08G124200	Manes.08G124200.2	Manes.08G124200.2.p	MeERD6a	a	MeERDL8a	None	Bark 2, SR 3
MST	ERDL	8	Manes.09G162300.v8.1	Manes.09G162300	Manes.09G162300.1	Manes.09G162300.1.p	MeESL1a	b	MeERDL8b	None	SR 2
MST	INT	1	Manes.11G117700.v8.1	Manes.11G117700	Manes.11G117700.1	Manes.11G117700.1.p	MeINT1a	a	MeINT1a	INT1	NA
MST	INT	2	Manes.15G123867.v8.1	Manes.15G123867	Manes.15G123867.1	Manes.15G123867.1.p	MeINT2a	a	MeINT2a	INT2	SR 2, FR 1
MST	INT	2	Manes.17G073000.v8.1	Manes.17G073000	Manes.17G073000.1	Manes.17G073000.1.p	MeINT2b	b	MeINT2b	INT2	Bark 1, SR 2
MST	INT	3_1	Manes.09G075100.v8.1	Manes.09G075100	Manes.09G075100.2	Manes.09G075100.2.p	MeINT4a	a	MeINT3_1a	INT3/4	Bark 2
MST	INT	3_2	Manes.09G075200.v8.1	Manes.09G075200	Manes.09G075200.1	Manes.09G075200.1.p	MeINT4b	a	MeINT3_2a	INT3/4	NA
MST	pGlcT	1	Manes.01G111700.v8.1	Manes.01G111700	Manes.01G111700.2	Manes.01G111700.2.p	MePGLCTa	a	MepGlcT1a	pGlcT	SR 4
MST	pGlcT	1	Manes.02G069900.v8.1	Manes.02G069900	Manes.02G069900.1	Manes.02G069900.1.p	MePGLCTb	b	MepGlcT1b	pGlcT	Bark 0, Wood 1, FR 2
MST	pGlcT	2	Manes.13G066800.v8.1	Manes.13G066800	Manes.13G066800.9	Manes.13G066800.9.p	AT1G05030a	a	MepGlcT2a	AT1G05030	Bark 1
MST	pGlcT	3	Manes.11G037500.v8.1	Manes.11G037500	Manes.11G037500.1	Manes.11G037500.1.p	MeSGB1a	a	MepGlcT3a	SGB1	SoL 2, SR 1, FR 2
MST	pGlcT	4	Manes.03G023200.v8.1	Manes.03G023200	Manes.03G023200.6	Manes.03G023200.6.p	AT1G67300a	a	MepGlcT4a	AT1G67300	SR 1
MST	pGlcT	4	Manes.16G113700.v8.1	Manes.16G113700	Manes.16G113700.3	Manes.16G113700.3.p	AT1G67300b	b	MepGlcT4b	AT1G67300	SR 1
MST	PMT	1_1	Manes.16G024700.v8.1	Manes.16G024700	Manes.16G024700.1	Manes.16G024700.1.p	MePMT4c	a	MePMT1_1a	PMT4	NA
MST	PMT	1_2	Manes.12G087600.v8.1	Manes.12G087600	Manes.12G087600.1	Manes.12G087600.1.p	MePMT4a	a	MePMT1_2a	PMT4	SR 2
MST	PMT	1_2	Manes.13G148000.v8.1	Manes.13G148000	Manes.13G148000.3	Manes.13G148000.3.p	MePMT4b	b	MePMT1_2b	PMT4	NA
MST	PMT	2_1	Manes.03G021000.v8.1	Manes.03G021000	Manes.03G021000.1	Manes.03G021000.1.p	MePMT5a	a	MePMT2_1a	None	SR 1
MST	PMT	2_2	Manes.03G021100.v8.1	Manes.03G021100	Manes.03G021100.5	Manes.03G021100.5.p	MePMT5b	a	MePMT2_2a	None	SoL 2, SR 2, FR 1
MST	PMT	2_2	Manes.16G115700.v8.1	Manes.16G115700	Manes.16G115700.5	Manes.16G115700.5.p	MePMT5d	b	MePMT2_2b	None	Wood 2
MST	PMT	3	Manes.01G133600.v8.1	Manes.01G133600	Manes.01G133600.1	Manes.01G133600.1.p	MePMT6a	a	MePMT3a	PMT3/6	NA
MST	PMT	3	Manes.02G091800.v8.1	Manes.02G091800	Manes.02G091800.1	Manes.02G091800.1.p	MePMT6b	b	MePMT3b	PMT3/6	NA
MST	PMT	4	Manes.15G165100.v8.1	Manes.15G165100	Manes.15G165100.3	Manes.15G165100.3.p	MePMT5c	a	MePMT4a	PMT1/2	SoL 1
MST	PMT	4	Manes.17G099500.v8.1	Manes.17G099500	Manes.17G099500.1	Manes.17G099500.1.p	MePMT5e	b	MePMT4b	PMT1/2	SR 2
MST	STP	1_1	Manes.01G164600.v8.1	Manes.01G164600	Manes.01G164600.2	Manes.01G164600.2.p	MeSTP8a	a	MeSTP1_1a	STP2	SR 4, FR 1
MST	STP	1_1	Manes.02G122000.v8.1	Manes.02G122000	Manes.02G122000.1	Manes.02G122000.1.p	MeSTP8b	b	MeSTP1_1b	STP2	NA
MST	STP	1_2	Manes.02G122100.v8.1	Manes.02G122100	Manes.02G122100.1	Manes.02G122100.1.p	MeSTP8c	a	MeSTP1_2a	STP2	SR 4, FR 2
MST	STP	2_1	Manes.03G180600.v8.1	Manes.03G180600	Manes.03G180600.1	Manes.03G180600.1.p	MeSTP8d	a	MeSTP2_1a	STP6/8	NA
MST	STP	2_2	Manes.15G027100.v8.1	Manes.15G027100	Manes.15G027100.1	Manes.15G027100.1.p	MeSTP8e	a	MeSTP2_2a	STP6/8	NA
MST	STP	3	Manes.03G180400.v8.1	Manes.03G180400	Manes.03G180400.1	Manes.03G180400.1.p	MeSTP13a	a	MeSTP3a	STP13	NA
MST	STP	3	Manes.15G027300.v8.1	Manes.15G027300	Manes.15G027300.1	Manes.15G027300.1.p	MeSTP13b	b	MeSTP3b	STP13	SoL 1
MST	STP	4	Manes.14G139800.v8.1	Manes.14G139800	Manes.14G139800.1	Manes.14G139800.1.p	MeSTP7a	a	MeSTP4a	STP7	SR 4
MST	STP	5_1	Manes.01G182200.v8.1	Manes.01G182200	Manes.01G182200.2	Manes.01G182200.2.p	MeSTP14a	a	MeSTP5_1a	STP14	SoL 1
MST	STP	5_2	Manes.15G030700.v8.1	Manes.15G030700	Manes.15G030700.1	Manes.15G030700.1.p	MeSTP14c	a	MeSTP5_2a	STP14	Bark 1, SR 3
MST	STP	5_3	Manes.03G025000.v8.1	Manes.03G025000	Manes.03G025000.1	Manes.03G025000.1.p	MeSTP14b	a	MeSTP5_3a	STP14	NA
MST	STP	5_3	Manes.16G111500.v8.1	Manes.16G111500	Manes.16G111500.1	Manes.16G111500.1.p	MeSTP14d	b	MeSTP5_3b	STP14	NA
MST	STP	6	Manes.18G067900.v8.1	Manes.18G067900	Manes.18G067900.4	Manes.18G067900.4.p	MeSTP5a	a	MeSTP6a	STP5	NA
MST	STP	7_1	Manes.06G132600.v8.1	Manes.06G132600	Manes.06G132600.1	Manes.06G132600.1.p	MeSTP3a	a	MeSTP7_1a	STP3	SoL 1, SR 2
MST	STP	7_2	Manes.06G132700.v8.1	Manes.06G132700	Manes.06G132700.1	Manes.06G132700.1.p	MeSTP3b	a	MeSTP7_2a	STP4/9/10/11	SoL 1, SR 3
MST	STP	8	Manes.04G053100.v8.1	Manes.04G053100	Manes.04G053100.1	Manes.04G053100.1.p	MeSTP10a	a	MeSTP8a	STP4/9/10/11	NA
MST	STP	8	Manes.11G102900.v8.1	Manes.11G102900	Manes.11G102900.1	Manes.11G102900.1.p	MeSTP10b	b	MeSTP8b	STP4/9/10/11	NA
MST	STP	9_1	Manes.01G067100.v8.1	Manes.01G067100	Manes.01G067100.1	Manes.01G067100.1.p	MeSTP1a	a	MeSTP9_1a	STP1/12	NA
MST	STP	9_2	Manes.16G020100.v8.1	Manes.16G020100	Manes.16G020100.1	Manes.16G020100.1.p	MeSTP1b	a	MeSTP9_2a	STP1/12	FR 2
MST	STP	9_2	Manes.17G033300.v8.1	Manes.17G033300	Manes.17G033300.1	Manes.17G033300.1.p	MeSTP1c	b	MeSTP9_2b	STP1/12	SR 3
MST	TST	3	Manes.02G115600.v8.1	Manes.02G115600	Manes.02G115600.1	Manes.02G115600.1.p	MeTST3a	a	MeTST3a	TST3	SR 1, FR 2
MST	TST	3	Manes.02G115700.v8.1	Manes.02G115700	Manes.02G115700.1	Manes.02G115700.1.p	MeTST3b	b	MeTST3b	TST3	NA
MST	TST	2	Manes.03G097500.v8.1	Manes.03G097500	Manes.03G097500.5	Manes.03G097500.5.p	MeTST2a	a	MeTST2a	TST2	SR 4
MST	TST	2	Manes.15G114800.v8.1	Manes.15G114800	Manes.15G114800.3	Manes.15G114800.3.p	MeTST2c	b	MeTST2b	TST2	SR 4, FR 1
MST	TST	1	Manes.05G126200.v8.1	Manes.05G126200	Manes.05G126200.15	Manes.05G126200.15.p	MeTST2b	a	MeTST1a	TST1	SR 4
MST	TST	1	Manes.18G002700.v8.1	Manes.18G002700	Manes.18G002700.3	Manes.18G002700.3.p	MeTST2d	b	MeTST1b	TST1	SoL 2, Bark 1, SR 4
MST	VGT	pSUT	Manes.02G128800.v8.1	Manes.02G128800	Manes.02G128800.1	Manes.02G128800.1.p	MepSUTa	a	MePSUTa	pSUT	SoL 2, FR 1
MST	VGT	1	Manes.08G162600.v8.1	Manes.08G162600	Manes.08G162600.1	Manes.08G162600.1.p	MeVGT2a	a	MeVGT1a	VGT1	NA
PPase	AVP1	1	Manes.08G111900.v8.1	Manes.08G111900	Manes.08G111900.1	Manes.08G111900.1.p	MeAVP1c	a	MeAVP1_1a	None	SR 3, FR 2
PPase	AVP1	1	Manes.09G176300.v8.1	Manes.09G176300	Manes.09G176300.1	Manes.09G176300.1.p	MeAVP1d	b	MeAVP1_1b	None	SR 4, FR 0
PPase	AVP1	2	Manes.04G109900.v8.1	Manes.04G109900	Manes.04G109900.1	Manes.04G109900.1.p	MeAVP1a	a	MeAVP1_2a	AVP1	SR 4
PPase	AVP1	2	Manes.11G060700.v8.1	Manes.11G060700	Manes.11G060700.1	Manes.11G060700.1.p	MeAVP1e	b	MeAVP1_2b	AVP1	SoL 2, SR 4, FR 2
PPase	AVP1	3	Manes.06G045100.v8.1	Manes.06G045100	Manes.06G045100.1	Manes.06G045100.1.p	MeAVP1b	a	MeAVP1_3a	AVP1	SR 4
PPase	AVP2		Manes.06G179000.v8.1	Manes.06G179000	Manes.06G179000.2	Manes.06G179000.2.p	MeAVP3a	a	MeAVP2a	AVP2/3	SR 1, FR 2
PPase	AVP2		Manes.14G008800.v8.1	Manes.14G008800	Manes.14G008800.4	Manes.14G008800.4.p	MeAVP3b	b	MeAVP2b	AVP2/3	SR 4
SUS	SPS	A_1	Manes.14G117000.v8.1	Manes.14G117000	Manes.14G117000.1	Manes.14G117000.1.p	MeSPS1Fa	a	MeSPSA_1a	SPS1F	SoL 1, Bark 2, SR 4, FR 0
SUS	SPS	A_2	Manes.16G123800.v8.1	Manes.16G123800	Manes.16G123800.2	Manes.16G123800.2.p	MeSPS2Fa	a	MeSPSA_2a	SPS2F	NA
SUS	SPS	B	Manes.15G055400.v8.1	Manes.15G055400	Manes.15G055400.4	Manes.15G055400.4.p	MeSPS3Fa	a	MeSPSBa	SPS3F	NA
SUS	SPS	C	Manes.02G203000.v8.1	Manes.02G203000	Manes.02G203000.1	Manes.02G203000.1.p	MeSPS4Fa	a	MeSPSCa	SPS4F	SR 2, FR 0
SUS	SPS	C	Manes.18G109400.v8.1	Manes.18G109400	Manes.18G109400.5	Manes.18G109400.5.p	MeSPS4Fb	b	MeSPSCb	SPS4F	Bark 2, FR 0
SUS	SUS	1	Manes.03G044400.v8.1	Manes.03G044400	Manes.03G044400.5	Manes.03G044400.5.p	MeSUS4a	a	MeSUS1a	SUS1/4	Bark 0, SR 4, FR 2
SUS	SUS	1	Manes.16G090600.v8.1	Manes.16G090600	Manes.16G090600.2	Manes.16G090600.2.p	MeSUS4b	b	MeSUS1b	SUS1/4	SoL 2
SUS	SUS	2_1	Manes.03G198900.v8.1	Manes.03G198900	Manes.03G198900.3	Manes.03G198900.3.p	MeSUS2a	a	MeSUS2_1a	SUS2	SR 1
SUS	SUS	2_1	Manes.01G221900.v8.1	Manes.01G221900	Manes.01G221900.4	Manes.01G221900.4.p	MeSUS3a	b	MeSUS2_1b	SUS3	Bark 2, SR 4
SUS	SUS	5_1	Manes.14G107800.v8.1	Manes.14G107800	Manes.14G107800.2	Manes.14G107800.2.p	MeSUS6c	a	MeSUS5_1a	None	FR 2
SUS	SUS	5_2	Manes.01G123800.v8.1	Manes.01G123800	Manes.01G123800.1	Manes.01G123800.1.p	MeSUS6a	a	MeSUS5_2a	SUS5/6	FR 2
SUS	SUS	5_2	Manes.02G081500.v8.1	Manes.02G081500	Manes.02G081500.1	Manes.02G081500.1.p	MeSUS6b	b	MeSUS5_2b	SUS5/6	FR 2
SUT	SUT1		Manes.02G190300.v8.1	Manes.02G190300	Manes.02G190300.2	Manes.02G190300.2.p	MeSUC2a	a	MeSUT1a	SUT1/SUC2	SR 2
SUT	SUT1		Manes.18G099400.v8.1	Manes.18G099400	Manes.18G099400.1	Manes.18G099400.1.p	MeSUC2b	b	MeSUT1b	SUT1/SUC2	SR 2
SUT	SUT3		Manes.05G099000.v8.1	Manes.05G099000	Manes.05G099000.2	Manes.05G099000.2.p	MeSUC3a	a	MeSUT3a	SUT3	NA
SUT	SUT4		Manes.05G186600.v8.1	Manes.05G186600	Manes.05G186600.1	Manes.05G186600.1.p	MeSUC4a	a	MeSUT4a	SUT4	SR 0, FR 1
SUT	SUT4		Manes.18G054200.v8.1	Manes.18G054200	Manes.18G054200.1	Manes.18G054200.1.p	MeSUC4b	b	MeSUT4b	SUT4	SoL 1, Bark 2, SR 2, FR 1
SWEET	I	1	Manes.02G174100.v8.1	Manes.02G174100	Manes.02G174100.3	Manes.02G174100.3.p	MeSWEET1a	a	MeSWEET_I_1a	SWEET1	Bark 2, SR 4
SWEET	I	1	Manes.18G086400.v8.1	Manes.18G086400	Manes.18G086400.1	Manes.18G086400.1.p	MeSWEET1b	b	MeSWEET_I_1b	SWEET1	Bark 2, SR 4
SWEET	I	2	Manes.03G078800.v8.1	Manes.03G078800	Manes.03G078800.1	Manes.03G078800.1.p	MeSWEET2a	a	MeSWEET_I_2a	SWEET2	NA
SWEET	I	2	Manes.17G062900.v8.1	Manes.17G062900	Manes.17G062900.1	Manes.17G062900.1.p	MeSWEET2b	b	MeSWEET_I_2b	SWEET2	SR 2
SWEET	I	3	Manes.06G157700.v8.1	Manes.06G157700	Manes.06G157700.1	Manes.06G157700.1.p	MeSWEET3a	a	MeSWEET_I_3a	SWEET3	NA
SWEET	I	3	Manes.14G018300.v8.1	Manes.14G018300	Manes.14G018300.1	Manes.14G018300.1.p	MeSWEET3b	b	MeSWEET_I_3b	SWEET3	NA
SWEET	II	1	Manes.06G103600.v8.1	Manes.06G103600	Manes.06G103600.2	Manes.06G103600.2.p	MeSWEET5a	a	MeSWEET_II_1a	SWEET4/5	NA
SWEET	II	2	Manes.15G183200.v8.1	Manes.15G183200	Manes.15G183200.3	Manes.15G183200.3.p	MeSWEET4a	a	MeSWEET_II_2a	SWEET8	Bark 2
SWEET	II	3	Manes.01G053100.v8.1	Manes.01G053100	Manes.01G053100.1	Manes.01G053100.1.p	MeSWEET7a	a	MeSWEET_II_3a	SWEET4/5	SR 3
SWEET	II	3	Manes.02G006600.v8.1	Manes.02G006600	Manes.02G006600.1	Manes.02G006600.1.p	MeSWEET7b	b	MeSWEET_II_3b	SWEET6/7	NA
SWEET	III	1_1	Manes.05G067401.v8.1	Manes.05G067401	Manes.05G067401.1	Manes.05G067401.1.p	MeSWEET13a	a	MeSWEET_III_1_1a	SWEET9	NA
SWEET	III	1_2	Manes.02G169700.v8.1	Manes.02G169700	Manes.02G169700.1	Manes.02G169700.1.p	MeSWEET9a	a	MeSWEET_III_1_2a	SWEET9	NA
SWEET	III	2	Manes.06G123200.v8.1	Manes.06G123200	Manes.06G123200.1	Manes.06G123200.1.p	MeSWEET10a	a	MeSWEET_III_2a	SWEET10	SR 3
SWEET	III	2	Manes.06G123300.v8.1	Manes.06G123300	Manes.06G123300.1	Manes.06G123300.1.p	MeSWEET10b	b	MeSWEET_III_2b	SWEET10	NA
SWEET	III	2	Manes.06G123400.v8.1	Manes.06G123400	Manes.06G123400.1	Manes.06G123400.1.p	MeSWEET10c	c	MeSWEET_III_2c	SWEET10	NA
SWEET	III	2	Manes.14G047700.v8.1	Manes.14G047700	Manes.14G047700.1	Manes.14G047700.1.p	MeSWEET10d	d	MeSWEET_III_2d	SWEET10	NA
SWEET	III	2	Manes.14G047800.v8.1	Manes.14G047800	Manes.14G047800.1	Manes.14G047800.1.p	MeSWEET10e	e	MeSWEET_III_2e	SWEET10	NA
SWEET	III	3	Manes.12G006700.v8.1	Manes.12G006700	Manes.12G006700.1	Manes.12G006700.1.p	MeSWEET15a	a	MeSWEET_III_3a	SWEET15	SR 4
SWEET	III	3	Manes.13G006800.v8.1	Manes.13G006800	Manes.13G006800.1	Manes.13G006800.1.p	MeSWEET15b	b	MeSWEET_III_3b	SWEET15	SR 4
SWEET	III	4_1	Manes.06G123500.v8.1	Manes.06G123500	Manes.06G123500.1	Manes.06G123500.1.p	MeSWEET12a	a	MeSWEET_III_4_1a	SWEET11/12/13/14	NA
SWEET	III	4_1	Manes.14G047600.v8.1	Manes.14G047600	Manes.14G047600.1	Manes.14G047600.1.p	MeSWEET12c	b	MeSWEET_III_4_1b	SWEET11/12/13/14	NA
SWEET	III	4_2	Manes.06G123600.v8.1	Manes.06G123600	Manes.06G123600.1	Manes.06G123600.1.p	MeSWEET12b	a	MeSWEET_III_4_2a	SWEET11/12/13/14	NA
SWEET	IV	1	Manes.08G116200.v8.1	Manes.08G116200	Manes.08G116200.1	Manes.08G116200.1.p	MeSWEET17c	a	MeSWEET_IV_1a	None	Bark 2
SWEET	IV	1	Manes.08G116300.v8.1	Manes.08G116300	Manes.08G116300.1	Manes.08G116300.1.p	MeSWEET17d	b	MeSWEET_IV_1b	None	Bark 2
SWEET	IV	1	Manes.09G172000.v8.1	Manes.09G172000	Manes.09G172000.1	Manes.09G172000.1.p	MeSWEET17e	c	MeSWEET_IV_1c	None	Bark 2, SR 2, FR 1
SWEET	IV	2_1	Manes.01G120400.v8.1	Manes.01G120400	Manes.01G120400.1	Manes.01G120400.1.p	MeSWEET17a	a	MeSWEET_IV_2_1a	SWEET16/17	FR 1
SWEET	IV	2_2	Manes.03G197300.v8.1	Manes.03G197300	Manes.03G197300.3	Manes.03G197300.3.p	MeSWEET17b	a	MeSWEET_IV_2_2a	SWEET16/17	NA
SWEET	IV	2_2	Manes.15G011300.v8.1	Manes.15G011300	Manes.15G011300.1	Manes.15G011300.1.p	MeSWEET17f	b	MeSWEET_IV_2_2b	SWEET16/17	NA
TPT	I	GONST5	Manes.02G162600.v8.1	Manes.02G162600	Manes.02G162600.1	Manes.02G162600.1.p	MeGONST5a	a	MeGONST5a	GONST5/GAlT1	NA
TPT	I	GONST5	Manes.18G076500.v8.1	Manes.18G076500	Manes.18G076500.1	Manes.18G076500.1.p	MeGONST5b	b	MeGONST5b	GONST5/GAlT1	NA
TPT	I	GPT1	Manes.03G127800.v8.1	Manes.03G127800	Manes.03G127800.1	Manes.03G127800.1.p	MeMeGPT1a	a	MeGPT1a	GPT1/2/AT4G03950	SoL 1, SR 4
TPT	I	GPT1	Manes.15G074700.v8.1	Manes.15G074700	Manes.15G074700.1	Manes.15G074700.1.p	MeMeGPT1b	b	MeGPT1b	GPT1/2/AT4G03950	SR 1
TPT	I	GPT2	Manes.16G010700.v8.1	Manes.16G010700	Manes.16G010700.1	Manes.16G010700.1.p	MeMeGPT2a	a	MeGPT2a	GPT1/2/AT4G03950	SoL 1, Wood 3, SR 4, FR 0
TPT	I	GPT2	Manes.17G036800.v8.1	Manes.17G036800	Manes.17G036800.4	Manes.17G036800.4.p	MeMeGPT2b	b	MeGPT2b	GPT1/2/AT4G03950	SoL 1, SR 4
TPT	I	PPT1	Manes.06G105900.v8.1	Manes.06G105900	Manes.06G105900.3	Manes.06G105900.3.p	MePPT1a	a	MePPT1a	PPT1	SR 3, FR 2
TPT	I	PPT1	Manes.14G064800.v8.1	Manes.14G064800	Manes.14G064800.1	Manes.14G064800.1.p	MePPT1b	b	MePPT1b	PPT1	Bark 1, FR 2
TPT	I	PPT2	Manes.15G149000.v8.1	Manes.15G149000	Manes.15G149000.1	Manes.15G149000.1.p	MePPT2a	a	MePPT2a	PPT2	SoL 2
TPT	I	TPT1	Manes.05G109000.v8.1	Manes.05G109000	Manes.05G109000.3	Manes.05G109000.3.p	MeTPTa	a	MeTPT1a	None	NA
TPT	I	TPT2	Manes.16G032200.v8.1	Manes.16G032200	Manes.16G032200.1	Manes.16G032200.1.p	MeTPTb	a	MeTPT2a	TPT	Bark 0, Wood 1, FR 0
TPT	I	TPT2	Manes.17G049400.v8.1	Manes.17G049400	Manes.17G049400.1	Manes.17G049400.1.p	MeTPTc	b	MeTPT2b	TPT	Bark 1, Wood 0, SR 4
TPT	I	XPT	Manes.08G157200.v8.1	Manes.08G157200	Manes.08G157200.5	Manes.08G157200.5.p	MeXPTa	a	MeXPTa	XPT	FR 2
TPT	II	UAA1	Manes.01G067900.v8.1	Manes.01G067900	Manes.01G067900.1	Manes.01G067900.1.p	MeUAA1a	a	MeUAA1a	UAA1	Bark 2, FR 0
TPT	II	UAA1	Manes.02G028000.v8.1	Manes.02G028000	Manes.02G028000.2	Manes.02G028000.2.p	MeUAA1b	b	MeUAA1b	UAA1	SR 3
TPT	II	UAA1	Manes.05G040500.v8.1	Manes.05G040500	Manes.05G040500.1	Manes.05G040500.1.p	MeUAA1c	c	MeUAA1c	UAA1	SR 1, FR 2
TPT	III	2_1	Manes.01G129950.v8.1	Manes.01G129950	Manes.01G129950.2	Manes.01G129950.2.p	AT1G06470.2a		Manes.01G129950	AT1G06470	NA
TPT	III	2_1	Manes.02G087500.v8.1	Manes.02G087500	Manes.02G087500.2	Manes.02G087500.2.p	AT1G06470.2b		Manes.02G087500	AT1G06470	SR 3
TPT	III	2_3	Manes.03G083603.v8.1	Manes.03G083603	Manes.03G083603.4	Manes.03G083603.4.p	AT3G14410.1a		Manes.03G083603	AT1G53660/AT3G14410	NA
TPT	III	2_4	Manes.03G211400.v8.1	Manes.03G211400	Manes.03G211400.3	Manes.03G211400.3.p	AT3G17430.2a		Manes.03G211400	AT1G48230/AT3G17430	SR 1, FR 2
TPT	III	UAAT2	Manes.01G070900.v8.1	Manes.01G070900	Manes.01G070900.1	Manes.01G070900.1.p	AT1G12500.1a	a	MeUAAT2a	AT1G12500.1	Wood 1, SR 3, FR 2
TPT	III	UAAT2	Manes.02G029475.v8.1	Manes.02G029475	Manes.02G029475.1	Manes.02G029475.1.p	AT1G12500.1b	b	MeUAAT2b	AT1G12500.1	SoL 2, FR 2
TPT	III	UAFT2	Manes.03G016000.v8.1	Manes.03G016000	Manes.03G016000.1	Manes.03G016000.1.p	AT5G25400.1a	a	MeUAFT2a	UAFT2/AT2G25520/AT4G32390/AT5G25400	SR 3, FR 2
TPT	III	UAFT2	Manes.16G120800.v8.1	Manes.16G120800	Manes.16G120800.1	Manes.16G120800.1.p	AT5G25400.1b	b	MeUAFT2b	UAFT2/AT2G25520/AT4G32390/AT5G25400	SR 3
TPT	III	UUAT1	Manes.08G052500.v8.1	Manes.08G052500	Manes.08G052500.1	Manes.08G052500.1.p	MeUUAT1a	a	MeUUAT1a	UUAT1/AT3G10290	SR 1, FR 2
TPT	III	UUAT3_1	Manes.01G165601.v8.1	Manes.01G165601	Manes.01G165601.1	Manes.01G165601.1.p	AT3G11320.1a	a	MeUUAT3_1a	UUAT3/AT3G10290	NA
TPT	III	UUAT3_2	Manes.07G124100.v8.1	Manes.07G124100	Manes.07G124100.1	Manes.07G124100.1.p	AT3G11320.1b	a	MeUUAT3_2a	UUAT3/AT3G10290	SR 1, FR 2
TPT	III	UUAT3_2	Manes.10G019400.v8.1	Manes.10G019400	Manes.10G019400.1	Manes.10G019400.1.p	AT3G11320.1c	b	MeUUAT3_2b	UUAT3/AT3G10290	Wood 2
TPT	IV	1_1	Manes.15G057700.v8.1	Manes.15G057700	Manes.15G057700.1	Manes.15G057700.1.p	AT5G55950.1a		Manes.15G057700	AT5G55950	SR 2, FR 2
TPT	IV	1_2	Manes.06G000200.v8.1	Manes.06G000200	Manes.06G000200.2	Manes.06G000200.2.p	AT5G57100.1a		Manes.15G057700	AT5G57100	SR 4
TPT	IV	URGT1	Manes.03G095800.v8.1	Manes.03G095800	Manes.03G095800.1	Manes.03G095800.1.p	MeURGT2a	a	MeURGT1a	URGT1/2/3	NA
TPT	IV	URGT1	Manes.05G113800.v8.1	Manes.05G113800	Manes.05G113800.1	Manes.05G113800.1.p	MeURGT2b	b	MeURGT1b	URGT1/2/3	SR 1, FR 2
TPT	IV	URGT1	Manes.15G112500.v8.1	Manes.15G112500	Manes.15G112500.1	Manes.15G112500.1.p	MeURGT2c	c	MeURGT1c	URGT1/2/3	SR 1, FR 2
TPT	IV	URGT2	Manes.02G183200.v8.1	Manes.02G183200	Manes.02G183200.1	Manes.02G183200.1.p	MeURGT5a	a	MeURGT2a	None	FR 2
TPT	IV	URGT2	Manes.18G094800.v8.1	Manes.18G094800	Manes.18G094800.1	Manes.18G094800.1.p	MeURGT5d	b	MeURGT2b	None	SoL 2, FR 2
TPT	IV	URGT3	Manes.12G145000.v8.1	Manes.12G145000	Manes.12G145000.7	Manes.12G145000.7.p	MeURGT5b	a	MeURGT3a	URGT4/5/6	SoL 2, Bark 0, SR 4
TPT	IV	URGT3	Manes.13G086800.v8.1	Manes.13G086800	Manes.13G086800.2	Manes.13G086800.2.p	MeURGT5c	b	MeURGT3b	URGT4/5/6	SR 3
TPT	IV	UXT1	Manes.04G019600.v8.1	Manes.04G019600	Manes.04G019600.1	Manes.04G019600.1.p	MeUXT1a	a	MeUXT1a	UXT1	SR 3, FR 2
TPT	IV	UXT1	Manes.11G147000.v8.1	Manes.11G147000	Manes.11G147000.1	Manes.11G147000.1.p	MeUXT1b	b	MeUXT1b	UXT1	SR 3, FR 2
TPT	IV	UXT3	Manes.02G210700.v8.1	Manes.02G210700	Manes.02G210700.2	Manes.02G210700.2.p	MeUXT3a	a	MeUXT3a	UXT3	NA
TPT	IV	UXT3	Manes.18G139100.v8.1	Manes.18G139100	Manes.18G139100.3	Manes.18G139100.3.p	MeUXT3b	b	MeUXT3b	UXT3	SR 3, FR 2
TPT	V	GONST1	Manes.03G123100.v8.1	Manes.03G123100	Manes.03G123100.2	Manes.03G123100.2.p	MeGONST1a	a	MeGONST1a	GONST1	SR 2, FR 1
TPT	V	GONST1	Manes.02G120900.v8.1	Manes.02G120900	Manes.02G120900.1	Manes.02G120900.1.p	MeGONST2a	b	MeGONST1b	GONST1	NA
TPT	V	GONST3	Manes.12G014100.v8.1	Manes.12G014100	Manes.12G014100.2	Manes.12G014100.2.p	MeGONST3a	a	MeGONST3a	GONST3	SR 1
TPT	V	GONST3	Manes.13G017100.v8.1	Manes.13G017100	Manes.13G017100.1	Manes.13G017100.1.p	MeGONST3b	b	MeGONST3b	GONST3	Wood 1, SR 1
TPT	V	GONST4	Manes.06G059900.v8.1	Manes.06G059900	Manes.06G059900.1	Manes.06G059900.1.p	MeGONST4a	a	MeGONST4a	GONST4	SR 1, FR 2
TPT	V	GONST4	Manes.14G127900.v8.1	Manes.14G127900	Manes.14G127900.1	Manes.14G127900.1.p	MeGONST4b	b	MeGONST4b	GONSt4	FR 2
TPT	V	UGNT1_1	Manes.03G014100.v8.1	Manes.03G014100	Manes.03G014100.1	Manes.03G014100.1.p	MeUGNT1a	a	MeUGNT1_1a	UGNT1	SR 3
TPT	V	UGNT1_2	Manes.06G048300.v8.1	Manes.06G048300	Manes.06G048300.2	Manes.06G048300.2.p	MeUGNT1b	a	MeUGNT1_2a	UGNT1	SR 4
TPT	V	UTR7	Manes.03G005300.v8.1	Manes.03G005300	Manes.03G005300.4	Manes.03G005300.4.p	MeUTR7a	a	MeUTR7a	UTR7	Wood 2
VATPase	a	1	Manes.11G140100.v8.1	Manes.11G140100	Manes.11G140100.1	Manes.11G140100.1.p	MeVHA_a1a	a	MeVHA-a1a	VHA-a1	NA
VATPase	a	1	Manes.18G018300.v8.1	Manes.18G018300	Manes.18G018300.1	Manes.18G018300.1.p	MeVHA_a3c	b	MeVHA-a1b	VHA-a1	SR 3, FR 2
VATPase	a	2	Manes.04G085500.v8.1	Manes.04G085500	Manes.04G085500.1	Manes.04G085500.1.p	MeVHA_a3a	a	MeVHA-a2a	VHA-a2/3	SR 4
VATPase	a	2	Manes.11G087300.v8.1	Manes.11G087300	Manes.11G087300.1	Manes.11G087300.1.p	MeVHA_a3b	b	MeVHA-a2b	VHA-a2/3	SR 4
VATPase	A		Manes.06G177500.v8.1	Manes.06G177500	Manes.06G177500.1	Manes.06G177500.1.p	MeVHA_Aa	a	MeVHA-Aa	VHA-A	SR 1, FR 2
VATPase	A		Manes.14G008200.v8.1	Manes.14G008200	Manes.14G008200.1	Manes.14G008200.1.p	MeVHA_Ab	b	MeVHA-Ab	VHA-A	SR 4
VATPase	B	1	Manes.04G071200.v8.1	Manes.04G071200	Manes.04G071200.1	Manes.04G071200.1.p	MeVHA_B2a	a	MeVHA-B1a	VHA-B2	SR 4
VATPase	B	1	Manes.11G097700.v8.1	Manes.11G097700	Manes.11G097700.3	Manes.11G097700.3.p	MeVHA_B2c	b	MeVHA-B1b	VHA-B2	SR 4
VATPase	B	2	Manes.05G143200.v8.1	Manes.05G143200	Manes.05G143200.1	Manes.05G143200.1.p	MeVHA_B2b	a	MeVHA-B2a	VHA-B1/3	SR 4, FR 1
VATPase	B	2	Manes.06G035300.v8.1	Manes.06G035300	Manes.06G035300.1	Manes.06G035300.1.p	NA	b	MeVHA-B2b	VHA-B1/3	NA
VATPase	B	2	Manes.18G009500.v8.1	Manes.18G009500	Manes.18G009500.4	Manes.18G009500.4.p	MeVHA_B2d	c	MeVHA-B2c	VHA-B1/3	SR 2
VATPase	c	1	Manes.02G164200.v8.1	Manes.02G164200	Manes.02G164200.1	Manes.02G164200.1.p	MeVHA_c2c	a	MeVHA-c1a	None	SR 4
VATPase	c	2	Manes.04G082900.v8.1	Manes.04G082900	Manes.04G082900.1	Manes.04G082900.1.p	MeVHA_c2d	a	MeVHA-c2a	VHA-c1/3/5	SR 1, FR 2
VATPase	c	2	Manes.11G081500.v8.1	Manes.11G081500	Manes.11G081500.1	Manes.11G081500.1.p	MeVHA_c2f	b	MeVHA-c2b	VHA-c1/3/5	NA
VATPase	c	3	Manes.01G144400.v8.1	Manes.01G144400	Manes.01G144400.1	Manes.01G144400.1.p	MeVHA_c2a	a	MeVHA-c3a	VHA-c4/2	Bark 0, SR 1, FR 2
VATPase	c	3	Manes.02G102200.v8.1	Manes.02G102200	Manes.02G102200.9	Manes.02G102200.9.p	MeVHA_c2b	b	MeVHA-c3b	VHA-c4/2	SR 4
VATPase	c	4	Manes.05G151800.v8.1	Manes.05G151800	Manes.05G151800.1	Manes.05G151800.1.p	MeVHA_c2e	a	MeVHA-c4a	VHA-c4/2	SoL 1, FR 2
VATPase	c	4	Manes.18G016750.v8.1	Manes.18G016750	Manes.18G016750.1	Manes.18G016750.1.p	MeVHA_c2g	b	MeVHA-c4b	VHA-c4/2	SR 1, FR 2
VATPase	C		Manes.04G091900.v8.1	Manes.04G091900	Manes.04G091900.1	Manes.04G091900.1.p	MeVHA_Ca	a	MeVHA-Ca	VHA-C	Wood 1, SR 1, FR 2
VATPase	C		Manes.11G078200.v8.1	Manes.11G078200	Manes.11G078200.1	Manes.11G078200.1.p	MeVHA_Cb	b	MeVHA-Cb	VHA-C	SR 1, FR 2
VATPase	c'		Manes.03G018400.v8.1	Manes.03G018400	Manes.03G018400.1	Manes.03G018400.1.p	MeVHA_c__a	a	MeVHA-c'a	VHA-c'	SR 4, FR 2
VATPase	c'		Manes.16G118100.v8.1	Manes.16G118100	Manes.16G118100.2	Manes.16G118100.2.p	MeVHA_c__b	b	MeVHA-c'b	VHA-c'	SR 4
VATPase	d		Manes.17G022500.v8.1	Manes.17G022500	Manes.17G022500.2	Manes.17G022500.2.p	MeVHA_d2a	a	MeVHA-da	VHA-d	Wood 1, SR 1, FR 2
VATPase	D		Manes.07G088000.v8.1	Manes.07G088000	Manes.07G088000.1	Manes.07G088000.1.p	MeVHA_Da	a	MeVHA-Da	VHA-D	SR 4, FR 2
VATPase	d		Manes.17G022600.v8.1	Manes.17G022600	Manes.17G022600.1	Manes.17G022600.1.p	MeVHA_d2b	b	MeVHA-db	VHA-d	SR 4, FR 2
VATPase	D		Manes.11G098900.v8.1	Manes.11G098900	Manes.11G098900.7	Manes.11G098900.7.p	MeVHA_Db	b	MeVHA-Db	VHA-D	NA
VATPase	d		Manes.17G022700.v8.1	Manes.17G022700	Manes.17G022700.1	Manes.17G022700.1.p	MeVHA_d2c	c	MeVHA-dc	VHA-d	SR 1, FR 2
VATPase	E	1	Manes.01G148200.v8.1	Manes.01G148200	Manes.01G148200.1	Manes.01G148200.1.p	MeVHA_E1a	a	MeVHA-E1a	VHA-E1/3	SR 4
VATPase	E	1	Manes.02G106800.v8.1	Manes.02G106800	Manes.02G106800.1	Manes.02G106800.1.p	MeVHA_E1b	b	MeVHA-E1b	VHA-E1/3	SR 1, FR 2
VATPase	G	1	Manes.02G196400.v8.1	Manes.02G196400	Manes.02G196400.2	Manes.02G196400.2.p	MeVHA_G3a	a	MeVHA-G1a	VHA-G3	NA
VATPase	G	2	Manes.07G101100.v8.1	Manes.07G101100	Manes.07G101100.1	Manes.07G101100.1.p	MeVHA_G1a	a	MeVHA-G2a	VHA-G1/2	Bark 0, Wood 1, FR 2
VATPase	G	2	Manes.09G068812.v8.1	Manes.09G068812	Manes.09G068812.1	Manes.09G068812.1.p	MeVHA_G2a	b	MeVHA-G2b	VHA-G1/2	SR 1
VATPase	G	2	Manes.10G045500.v8.1	Manes.10G045500	Manes.10G045500.1	Manes.10G045500.1.p	MeVHA_G1b	c	MeVHA-G2c	VHA-G1/2	SR 4
VATPase	H		Manes.08G064200.v8.1	Manes.08G064200	Manes.08G064200.1	Manes.08G064200.1.p	MeVHA_Ha	a	MeVHA-Ha	VHA-H	SR 4, FR 1
VATPase	H		Manes.09G128600.v8.1	Manes.09G128600	Manes.09G128600.1	Manes.09G128600.1.p	MeVHA_Hb	b	MeVHA-Hb	VHA-H	SR 1
