# Supplementary material for: Symplasmic phloem loading and subcellular transport in storage roots are key factors for carbon allocation in cassava
Source: Plant Physiol. 2024 May 22;196(2):1322–39. doi: 10.1093/plphys/kiae298 (PMC11483629; doi:10.1093/plphys/kiae298)
Supplement: kiae298_Supplementary_Data [file kiae298_Supplementary_Data.zip › Editing_Supplementary Dataset 4.csv]

Sample	Tissue	Stage	Weight	Volume	VolWellSample	VolWellBuffer	DM	Blank	HXK	PGI	INV
T001	SoL	PB	0.0293	1200	5	200	0.268817	0.211	0.233	0.255	0.873
T008	SoL	PB	0.0301	1200	5	200	0.254083	0.21	0.238	0.251	0.841
T022	SoL	PB	0.0307	1200	5	200	0.25062	0.195	0.224	0.245	0.758
T029	SoL	PB	0.0308	1200	5	200	0.262526	0.201	0.234	0.254	0.864
T050	SoL	EB	0.0304	1200	5	200	0.271585	0.199	0.227	0.245	0.804
T057	SoL	EB	0.0303	1200	5	200	0.253555	0.201	0.231	0.25	0.856
T071	SoL	DB	0.0299	1200	5	200	0.274746	0.21	0.248	0.269	0.978
T078	SoL	DB	0.0302	1200	5	200	0.318661	0.207	0.243	0.263	1.036
T085	SoL	DB	0.0295	1200	5	200	0.271399	0.21	0.236	0.262	1.009
T092	SoL	DB	0.0308	1200	5	200	0.32634	0.209	0.236	0.267	1.012
