# Supplementary material for: Symplasmic phloem loading and subcellular transport in storage roots are key factors for carbon allocation in cassava
Source: Plant Physiol. 2024 May 22;196(2):1322–39. doi: 10.1093/plphys/kiae298 (PMC11483629; doi:10.1093/plphys/kiae298)
Supplement: kiae298_Supplementary_Data [file kiae298_Supplementary_Data.zip › Editing_Supplementary Dataset 5.csv]

Plant	Leaf	Glucose	Fructose	Sucrose	Raffinose
1	1	28.641	12.267	47.744	1.048
1	2	38.964	10.426	65.05	1.11
1	3	16.708	4.317	30.201	1.07
2	1	28.921	13.852	102.109	1.271
2	2	35.903	12.058	83.246	1.262
2	3	27.438	6.173	40.287	1.186
3	1	26.641	14.319	73.319	2.699
3	2	19.74	4.823	31.784	0.832
3	3	30.117	12.957	64.843	1.19
4	1	15.739	4.6	26.613	0.726
4	2	29.55	8.346	48.565	1.073
4	3	38.635	17.042	126.343	1.478
