# Supplementary material for: Symplasmic phloem loading and subcellular transport in storage roots are key factors for carbon allocation in cassava
Source: Plant Physiol. 2024 May 22;196(2):1322–39. doi: 10.1093/plphys/kiae298 (PMC11483629; doi:10.1093/plphys/kiae298)
Supplement: kiae298_Supplementary_Data [file kiae298_Supplementary_Data.zip › Editing_Supplementary Dataset 6.csv]

Tissue	Metabolite	t	p	p_adj
SoL	Alanine	-10.44318735	0.000169391	0.001079804
SoL	alpha_Ketoglutarate	-3.384301992	0.015255818	0.036613963
SoL	Asparagine_1	-3.687756223	0.029980813	0.065412684
SoL	Asparagine_2	-1.736035889	0.148694086	0.206462061
SoL	Aspartate	-12.08843871	0.000377642	0.00151057
SoL	beta_Alanine	-1.373811701	0.248277155	0.314594958
SoL	Citrate	-2.390684199	0.066472235	0.121751728
SoL	Erythritol	1.139659516	0.332946785	0.389791357
SoL	Erythrose	-0.203128418	0.846775882	0.86479239
SoL	Fructose_6_Phosphate	-0.240472035	0.823272689	0.859067154
SoL	Fumarate	-9.918896539	6.59563387507528e-05	0.000633181
SoL	GABA	-0.620892875	0.571292145	0.63681264
SoL	Galactinol	10.6766576	0.003678981	0.009294268
SoL	Glucose_1_Phosphate	-33.56265883	1.11670591427539e-06	5.36018838852188e-05
SoL	Glutamate	-4.780301988	0.003177518	0.008473382
SoL	Glutamine	-8.900813825	0.000862849	0.002761118
SoL	Glycerate	-0.87054957	0.422228469	0.482546822
SoL	Glycerol_3_Phosphate	-2.533238497	0.068485347	0.121751728
SoL	Glycine	-6.518089395	0.000661928	0.002444041
SoL	Histidine	-2.483467116	0.110531656	0.17114579
SoL	Isolucine	-7.207205541	0.001663945	0.004991835
SoL	Leucine	-9.840814353	6.51662104315207e-05	0.000633181
SoL	Linamarin	-10.08132853	5.53189565536748e-05	0.000633181
SoL	Lysine	-2.151236793	0.092172273	0.147475637
SoL	Malate	-11.60926877	0.000193557	0.001079804
SoL	Maltose	0.322635326	0.769462868	0.820760393
SoL	Methionine	-1.758182669	0.150545253	0.206462061
SoL	myo_Inositol	-3.265582156	0.02185034	0.049943634
SoL	Nicotinic_acid	-1.301407893	0.25545911	0.314594958
SoL	Ornithine	-3.56764421	0.041550779	0.083101559
SoL	Phenylalanine	-6.591390152	0.002471912	0.006979517
SoL	Phosphoric_acid	-1.491065797	0.192179358	0.256239143
SoL	Proline	-14.11208384	0.000144345	0.001079804
SoL	Putrescine	-1.161964103	0.306615534	0.367938641
SoL	Pyroglutamate	-7.15996022	0.000374529	0.00151057
SoL	Raffinose	0.63149561	0.58374492	0.63681264
SoL	Rhamnose	-3.056782251	0.035799112	0.07471119
SoL	Serine	-10.33957642	0.000224959	0.001079804
SoL	Succinate	-2.360870558	0.079368643	0.136060532
SoL	Threonate	0.055315669	0.959337128	0.959337128
SoL	Threonine	-8.937858866	0.000728936	0.00249921
SoL	Trehalose	-1.847518633	0.131778615	0.197667923
SoL	Tryptophan	-10.72293353	0.00021663	0.001079804
SoL	Valine	-21.62666918	1.24080608679252e-05	0.000297793
SoL	Glc	-2.750498427	0.047117428	0.090465462
SoL	Frc	2.248714207	0.086856062	0.143761758
SoL	Suc	1.882494129	0.13974829	0.203270241
SoL	Starch	1.317296127	0.255608404	0.314594958
Stem_LP	Alanine	-4.755933393	0.004136565	0.099277567
Stem_LP	alpha_Ketoglutarate	-3.367134932	0.027637708	0.183251417
Stem_LP	Asparagine_1	-0.920444719	0.393170282	0.55654239
Stem_LP	Asparagine_2	1.331616334	0.238814149	0.445040234
Stem_LP	Aspartate	-1.144896176	0.301830582	0.482928931
Stem_LP	beta_Alanine	-0.825285402	0.444108846	0.592145128
Stem_LP	Citrate	0.994918524	0.368857399	0.553286098
Stem_LP	Erythritol	-0.264218489	0.801133312	0.890724375
Stem_LP	Erythrose	-0.335089607	0.750291432	0.857475923
Stem_LP	Fructose_6_Phosphate	-0.467944437	0.666911419	0.800293703
Stem_LP	Fumarate	-2.29918075	0.061187683	0.267000797
Stem_LP	GABA	-1.18980507	0.293252998	0.482928931
Stem_LP	Galactinol	4.284353692	0.018117055	0.173923731
Stem_LP	Glucose_1_Phosphate	-2.054238646	0.118753466	0.335303903
Stem_LP	Glutamate	-3.77156305	0.009423502	0.139357057
Stem_LP	Glutamine	0.856597436	0.427547307	0.586350592
Stem_LP	Glycerate	-1.188261272	0.279763799	0.479595084
Stem_LP	Glycerol_3_Phosphate	-2.405482908	0.084545392	0.312167602
Stem_LP	Glycine	-0.917895679	0.394217526	0.55654239
Stem_LP	Histidine	1.425258239	0.213034824	0.445040234
Stem_LP	Isolucine	-0.688511517	0.517609247	0.637057535
Stem_LP	Leucine	0.192842071	0.853610859	0.890724375
Stem_LP	Linamarin	-1.392933112	0.222230605	0.445040234
Stem_LP	Lysine	1.7933415	0.138936835	0.350998321
Stem_LP	Malate	-2.026526136	0.099675437	0.324634646
Stem_LP	Maltose	0.792894322	0.48392035	0.627788562
Stem_LP	Methionine	-1.629172457	0.160851326	0.386043183
Stem_LP	myo_Inositol	-0.205191771	0.844421668	0.890724375
Stem_LP	Nicotinic_acid	-1.399083129	0.226097174	0.445040234
Stem_LP	Ornithine	3.400081176	0.030541903	0.183251417
Stem_LP	Phenylalanine	1.787540477	0.134828053	0.350998321
Stem_LP	Phosphoric_acid	-2.975395984	0.057589576	0.267000797
Stem_LP	Proline	-2.876247498	0.029977114	0.183251417
Stem_LP	Putrescine	-0.116178425	0.911438716	0.911438716
Stem_LP	Pyroglutamate	1.911822152	0.108211549	0.324634646
Stem_LP	Raffinose	1.456384019	0.24106346	0.445040234
Stem_LP	Rhamnose	-2.224599846	0.068140569	0.272562276
Stem_LP	Serine	-6.109645761	0.002794568	0.099277567
Stem_LP	Succinate	-4.275926398	0.011613088	0.139357057
Stem_LP	Threonate	-0.166505534	0.873252849	0.891832696
Stem_LP	Threonine	-0.199447828	0.849063817	0.890724375
Stem_LP	Trehalose	-0.394258552	0.707440868	0.828223455
Stem_LP	Tryptophan	2.234855178	0.104164415	0.324634646
Stem_LP	Valine	-2.459133823	0.051270921	0.267000797
Stem_LP	Glc	-0.703177358	0.51293841	0.637057535
Stem_LP	Frc	-1.226174097	0.269445321	0.479013905
Stem_LP	Suc	-1.065444386	0.331783806	0.513729765
Stem_LP	Starch	1.648301407	0.172913469	0.395230786
Stem_LC	Alanine	-6.783872122	0.00132611	0.033243596
Stem_LC	alpha_Ketoglutarate	-2.438863679	0.058974675	0.184787316
Stem_LC	Asparagine_1	-1.279390482	0.25699194	0.44735634
Stem_LC	Asparagine_2	1.00201651	0.392045459	0.598903707
Stem_LC	Aspartate	-1.710732862	0.148402802	0.332139605
Stem_LC	beta_Alanine	-0.014225682	0.98933123	0.98933123
Stem_LC	Citrate	2.783678788	0.06794998	0.199254903
Stem_LC	Erythritol	-0.04863568	0.963517823	0.98933123
Stem_LC	Erythrose	-0.111838468	0.917540867	0.98933123
Stem_LC	Fructose_6_Phosphate	-1.356201963	0.237756756	0.44735634
Stem_LC	Fumarate	-0.94377402	0.395021594	0.598903707
Stem_LC	GABA	-2.015986357	0.136670312	0.321175233
Stem_LC	Galactinol	3.39112427	0.037001891	0.124220633
Stem_LC	Glucose_1_Phosphate	-0.90249423	0.430944716	0.601329109
Stem_LC	Glutamate	-6.906101112	0.001414621	0.033243596
Stem_LC	Glutamine	-3.568057399	0.031229137	0.112905343
Stem_LC	Glycerate	-7.014490777	0.005225745	0.062340205
Stem_LC	Glycerol_3_Phosphate	-2.177179177	0.110585778	0.273554293
Stem_LC	Glycine	-1.22222678	0.288053824	0.48351892
Stem_LC	Histidine	-0.089550497	0.933497625	0.98933123
Stem_LC	Isolucine	-0.596613949	0.584730737	0.785209846
Stem_LC	Leucine	-0.86675476	0.435004036	0.601329109
Stem_LC	Linamarin	0.348820516	0.752896695	0.972679687
Stem_LC	Lysine	1.389454396	0.225292219	0.44735634
Stem_LC	Malate	-2.613114481	0.072070922	0.199254903
Stem_LC	Maltose	0.016216594	0.987886416	0.98933123
Stem_LC	Methionine	0.325929442	0.765726562	0.972679687
Stem_LC	myo_Inositol	2.384635291	0.092445136	0.241384523
Stem_LC	Nicotinic_acid	-3.727895805	0.020792804	0.091735119
Stem_LC	Ornithine	5.589624363	0.007232463	0.062340205
Stem_LC	Phenylalanine	-0.233988612	0.828795821	0.98933123
Stem_LC	Phosphoric_acid	-4.276081124	0.023442789	0.09181759
Stem_LC	Proline	-3.466599906	0.021469922	0.091735119
Stem_LC	Putrescine	0.033987515	0.974654614	0.98933123
Stem_LC	Pyroglutamate	-4.961493168	0.015720149	0.082094113
Stem_LC	Raffinose	0.224726619	0.838121547	0.98933123
Stem_LC	Rhamnose	-0.900305017	0.415891189	0.601329109
Stem_LC	Serine	-6.116758929	0.007958324	0.062340205
Stem_LC	Succinate	-5.04762404	0.012432392	0.073040304
Stem_LC	Threonate	-1.244504352	0.299649059	0.48563813
Stem_LC	Threonine	-4.50218498	0.009824315	0.065963257
Stem_LC	Tryptophan	4.375743178	0.00731643	0.062340205
Stem_LC	Valine	-1.339197619	0.241129275	0.44735634
Stem_LC	Glc	-0.171595883	0.874050187	0.98933123
Stem_LC	Frc	-1.389642572	0.254549887	0.44735634
Stem_LC	Suc	0.179401559	0.866472146	0.98933123
Stem_LC	Starch	-1.373268675	0.229620465	0.44735634
SR	Alanine	-6.051649936	0.000571852	0.003626027
SR	alpha_Ketoglutarate	-2.456678473	0.056232808	0.107966992
SR	Asparagine_1	0.107079624	0.918164213	0.924966363
SR	Asparagine_2	0.098232969	0.924966363	0.924966363
SR	Aspartate	6.390478052	0.00655025	0.022457999
SR	beta_Alanine	0.841806789	0.441061341	0.604884125
SR	Citrate	7.085879073	0.005209397	0.019897152
SR	Erythritol	-0.400269953	0.704057964	0.782369937
SR	Erythrose	-0.453306619	0.668570126	0.764080145
SR	Fructose_6_Phosphate	3.411260217	0.025105217	0.054775019
SR	Fumarate	-1.407718102	0.207436991	0.32119276
SR	GABA	-11.02740946	7.16108803384314e-05	0.000859331
SR	Galactinol	-4.332987167	0.004549182	0.019897152
SR	Glucose_1_Phosphate	6.727364716	0.005388812	0.019897152
SR	Glutamate	6.457854753	0.005295938	0.019897152
SR	Glutamine	8.527968697	0.000117706	0.001129982
SR	Glycerate	2.297270435	0.086155538	0.147695209
SR	Glycerol_3_Phosphate	-0.308666203	0.769328399	0.80277746
SR	Glycine	-3.375036943	0.013837669	0.034958323
SR	Histidine	3.124670366	0.031123829	0.062247658
SR	Isolucine	-2.984161652	0.029998332	0.062247658
SR	Leucine	-1.328581004	0.225694113	0.328282346
SR	Linamarin	15.88331344	1.55423165069665e-06	3.73015596167195e-05
SR	Lysine	-0.941263976	0.385277063	0.543920559
SR	Malate	2.118175041	0.084323011	0.147695209
SR	Maltose	-0.605678045	0.564395485	0.683696088
SR	Methionine	-2.956189338	0.021238878	0.048546006
SR	myo_Inositol	5.810206449	0.009926564	0.031765006
SR	Nicotinic_acid	-3.102167809	0.018875233	0.045300558
SR	Ornithine	5.318579359	0.010962935	0.032888804
SR	Phenylalanine	-0.373587594	0.721296687	0.782369937
SR	Phosphoric_acid	0.718372717	0.497304451	0.64515172
SR	Proline	-0.357513561	0.733471816	0.782369937
SR	Putrescine	-0.462212649	0.661058817	0.764080145
SR	Pyroglutamate	11.9244659	9.67252122645833e-06	0.00015476
SR	Raffinose	1.398512082	0.217706276	0.326559415
SR	Rhamnose	-0.742242206	0.486988958	0.64515172
SR	Serine	-0.649437876	0.538375777	0.680053612
SR	Succinate	-7.177708391	0.000217417	0.001739337
SR	Threonate	5.209406797	0.013515781	0.034958323
SR	Threonine	-1.868917689	0.110384014	0.180935465
SR	Trehalose	-1.939267069	0.113084666	0.180935465
SR	Tryptophan	-2.129115019	0.071155006	0.131363088
SR	Valine	-0.598614608	0.56974674	0.683696088
SR	Glc	9.163909735	0.000604338	0.003626027
SR	Frc	8.417743336	0.00343172	0.018302508
SR	Suc	16.94251805	1.03508375499849e-06	3.73015596167195e-05
SR	Starch	8.651142162	0.011994092	0.033865671
