# Supplementary material for: Symplasmic phloem loading and subcellular transport in storage roots are key factors for carbon allocation in cassava
Source: Plant Physiol. 2024 May 22;196(2):1322–39. doi: 10.1093/plphys/kiae298 (PMC11483629; doi:10.1093/plphys/kiae298)
Supplement: kiae298_Supplementary_Data [file kiae298_Supplementary_Data.zip › Editing_Supplementary Dataset 7.xlsx]

## Sheet: RawData
			Replicate 1					Replicate 2					Replicate 3					Replicate 4					Replicate 5					Replicate 6					Replicate 7					Replicate 8
			Plastid	Cytosol	Vacuole			Plastid	Cytosol	Vacuole			Plastid	Cytosol	Vacuole			Plastid	Cytosol	Vacuole			Plastid	Cytosol	Vacuole			Plastid	Cytosol	Vacuole			Plastid	Cytosol	Vacuole			Plastid	Cytosol	Vacuole
	Enzymatic activity (%)	1,35	0.224146	0.203716	0.274522			0.192071	0.106443	0.287419		1,35	0.185485	0.093752	0.19863		1,35	0.167201	0.150955	0.0307628		1,35	0.171952	0.072535	0.0731572		1,35	0.158437	0.219254	0.0228758		1,35	0.157902	0	0.131306		1,35	0.166643	0.143963	0.119704
		1,4	0.285149	0.121335	0.295686			0.229374	0.262737	0.424078		1,4	0.164131	0.177782	0.163813		1,4	0.162391	0.090664	0.124737		1,4	0.157682	0.0156023	0.126843		1,4	0.16659	0.0510871	0		1,4	0.163825	0.141981	0.0735048		1,4	0.168737	0.231012	0.0983134
		1,45	0.245719	0.32863	0.046398			0.183525	0.143904	0.0488068		1,45	0.170551	0.0789505	0.00513699		1,45	0.153936	0.479421	0.199326		1,45	0.161574	0.388505	0.156885		1,45	0.163359	0.20937	0.199346		1,45	0.182751	0.140552	0.0648179		1,45	0.153105	0.0280101	0.0662279
		1,5	0.244986	0.346318	0.383394			0.184823	0.306038	0.698482		1,5	0.16776	0.187284	0		1,5	0.173032	0.0188259	0.304256		1,5	0.157971	0.263151	0.293741		1,5	0.174742	0.0934623	0.175817		1,5	0.163825	0.0902714	0.180755		1,5	0.174599	0.0444134	0.129165
		1.6						0.210206	0.180877	x		1.55	0.156176	0.197771	0.506278		1.55	0.172741	0.104203	0.287821		1.55	0.182762	0.0760765	0.265369		1.55	0.169666	0.258051	0.51634		1.55	0.165415	0.422346	0.432676		1.55	0.16134	0.452706	0.575483
												1.6	0.155897	0.264461	0.157534		1.6	0.1707	0.15593	0.0530973		1.6	0.16806	0.184131	0.0840056		1.6	0.167205	0.168775	0.11634		1.6	0.166281	0.20485	0.11694		1.6	0.175576	0.0998966	0.0111065
			Glucose	Fructose	Sucrose			Glucose	Fructose	Sucrose			Glucose	Fructose	Sucrose			Glucose	Fructose	Sucrose			Glucose	Fructose	Sucrose			Glucose	Fructose	Sucrose			Glucose	Fructose	Sucrose			Glucose	Fructose	Sucrose
	Metabolite destribution	1,35	0.231242	0.225045	0.23622			0.126548	0.118624	0.131829		1,35	0.0977296	0.144975	0.0151734		1,35	0.00799642	0.0407838	0.00962995		1,35	0.0192786	0.048049	0.0218372		1,35	0.0190202	0.0164776	0.0227863		1,35	0.0197349	0.0251786	0.0145039		1,35	0.00758396	0.0125573	0.0153391
		1,4	0.271259	0.273268	0.26149			0.160683	0.147568	0.165527		1,4	0.102468	0.151844	0.0311142		1,4	0.0515327	0.059576	0.0296015		1,4	0.0332712	0.0570782	0.0506559		1,4	0.0212404	0.0274304	0.0313061		1,4	0.0469318	0.0650747	0.0244727		1,4	0.0223908	0.0212649	0.038242
		1,45	0.0445451	0.0423695	0.0451627			0.00963919	0.0187426	0.0170871		1,45	0.0647582	0.0694145	0.0550379		1,45	0.046646	0.0443825	0.0272167		1,45	0.0276741	0.037085	0.0303389		1,45	0.0440349	0.0392556	0.0573506		1,45	0.0284732	0.0295794	0.0539092		1,45	0.0304562	0.0359303	0.0571636
		1,5	0.452954	0.459317	0.457128			0.454899	0.458956	0.412369		1,5	0.117868	0.100506	0.0962288		1,5	0.217015	0.15114	0.143018		1,5	0.130286	0.0883585	0.138447		1,5	0.155121	0.153727	0.221809		1,5	0.103976	0.110742	0.234618		1,5	0.128506	0.13373	0.208829
		1.6	x	x	x			0.248231	0.256109	0.273187		1.55	0.576505	0.451916	0.7144		1.55	0.556197	0.532587	0.616528		1.55	0.622512	0.541438	0.70114		1.55	0.685169	0.665213	0.550777		1.55	0.758468	0.710699	0.562402		1.55	0.765379	0.741705	0.585053
												1.6	0.0406713	0.081345	0.0880456		1.6	0.120613	0.171531	0.174005		1.6	0.166978	0.227991	0.0575811		1.6	0.0754144	0.0978967	0.11597		1.6	0.0424153	0.058726	0.110094		1.6	0.0456844	0.0548121	0.095373
			Glucose	Fructose	Sucrose			Glucose	Fructose	Sucrose			Glucose	Fructose	Sucrose			Glucose	Fructose	Sucrose			Glucose	Fructose	Sucrose			Glucose	Fructose	Sucrose			Glucose	Fructose	Sucrose			Glucose	Fructose	Sucrose
		Absolute Value	32.1146	26.6471	88.4191	147.181	Absolute Value	7.97112	6.20386	66.9009	81.0759	Absolute Value	1.34831	1.28807	53.6223	56.2587	Absolute Value	1.05957	0.76784	50.7944	52.6218	Absolute Value	1.06848	0.863083	50.1091	52.0407	Absolute Value	1.39941	0.942544	48.5108	50.8528	Absolute Value	0.987391	0.814636	42.5437	44.3458	Absolute Value	0.709306	0.813705	38.9775	40.5005
			21.8198	18.105	60.0752			9.83168	7.65191	82.5164			2.39662	2.28955	95.3138			2.01356	1.45917	96.5273			2.05317	1.65848	96.2884			2.75188	1.85348	95.3946			2.22657	1.83701	95.9364			1.75135	2.00912	96.2395
	Absolute values		Glu	Fru	Suc			Glu	Fru	Suc			Glu	Fru	Suc			Glu	Fru	Suc			Glu	Fru	Suc			Glu	Fru	Suc			Glu	Fru	Suc			Glu	Fru	Suc
		Pla	3.71697	3.08416	10.643		Pla	2.05183	1.59796	16.117		Pla	0.545529	0.490987	19.6929		Pla	0.414114	0.345855	22.4248		Pla	0.414673	0.390775	19.6934		Pla	0.484045	0.342615	16.0478		Pla	0.323247	0.271059	10.7434		Pla	0.274715	0.312233	14.3495
		Cyt	7.43394	6.16831	21.2861		Cyt	2.56847	1.95829	24.4628		Cyt	0.329907	0.276487	14.9239		Cyt	0.177419	0.142016	8.3842		Cyt	0.210304	0.154971	6.64986		Cyt	0.260802	0.153245	6.65186		Cyt	0.258057	0.217163	12.9159		Cyt	0.11788	0.14223	7.5164
		Vac	20.9637	17.3946	56.49		Vac	3.35082	2.6476	26.3211		Vac	0.472871	0.520598	19.0055		Vac	0.468039	0.279969	19.9854		Vac	0.443505	0.317337	23.7659		Vac	0.654558	0.446684	25.8112		Vac	0.406087	0.326414	18.8844		Vac	0.316711	0.359243	17.1116
	relative destribution		Glu	Fru	Suc			Glu	Fru	Suc			Glu	Fru	Suc			Glu	Fru	Suc			Glu	Fru	Suc			Glu	Fru	Suc			Glu	Fru	Suc			Glu	Fru	Suc
		Pla	0.115741	0.115741	0.12037		Pla	0.257407	0.257576	0.240909		Pla	0.404603	0.38118	0.367253		Pla	0.390831	0.450426	0.441481		Pla	0.388095	0.452767	0.39301		Pla	0.345894	0.363501	0.330808		Pla	0.327375	0.332736	0.252525		Pla	0.387302	0.383717	0.368148
		Cyt	0.231481	0.231481	0.240741		Cyt	0.322222	0.315657	0.365657		Cyt	0.244683	0.214652	0.278315		Cyt	0.167444	0.184955	0.165062		Cyt	0.196825	0.179555	0.132708		Cyt	0.186366	0.162586	0.137121		Cyt	0.261353	0.266577	0.303591		Cyt	0.16619	0.174793	0.19284
		Vac	0.652778	0.652778	0.638889		Vac	0.42037	0.426768	0.393434		Vac	0.350714	0.404168	0.354432		Vac	0.441725	0.364619	0.393457		Vac	0.415079	0.367679	0.474283		Vac	0.46774	0.473913	0.532071		Vac	0.411272	0.400687	0.443883		Vac	0.446508	0.44149	0.439012
				#1	#2	#3	#4	#5	#6	#7	#8
		Plastid	Glucose	0.115741	0.257407	0.404603	0.390831	0.388095	0.345894	0.327375	0.387302		0.357358
			Fructose	0.115741	0.257576	0.38118	0.450426	0.452767	0.363501	0.332736	0.383717		0.374557
			Sucrose	0.12037	0.240909	0.367253	0.441481	0.39301	0.330808	0.252525	0.368148		0.342019
				#1	#2	#3	#4	#5	#6	#7	#8
		cytosol	Glucose	0.231481	0.322222	0.244683	0.167444	0.196825	0.186366	0.261353	0.16619		0.220726
			Fructose	0.231481	0.315657	0.214652	0.184955	0.179555	0.162586	0.266577	0.174793		0.214111
			Sucrose	0.240741	0.365657	0.278315	0.165062	0.132708	0.137121	0.303591	0.19284		0.225042
				#1	#2	#3	#4	#5	#6	#7	#8
		vacuole	Glucose	0.652778	0.42037	0.350714	0.441725	0.415079	0.46774	0.411272	0.446508		0.421916
			Fructose	0.652778	0.426768	0.404168	0.364619	0.367679	0.473913	0.400687	0.44149		0.411332
			Sucrose	0.638889	0.393434	0.354432	0.393457	0.474283	0.532071	0.443883	0.439012		0.432939

## Sheet: ComputerReadable
Sample	Compartment	Metabolite	Relative	Absolute
B	Plastid	Glucose	0.257407	2.05183
B	Cytosol	Glucose	0.322222	2.56847
B	Vacuole	Glucose	0.42037	3.35082
B	Plastid	Fructose	0.257576	1.59796
B	Cytosol	Fructose	0.315657	1.95829
B	Vacuole	Fructose	0.426768	2.6476
B	Plastid	Sucrose	0.240909	16.117
B	Cytosol	Sucrose	0.365657	24.4628
B	Vacuole	Sucrose	0.393434	26.3211
C	Plastid	Glucose	0.404603	0.545529
C	Cytosol	Glucose	0.244683	0.329907
C	Vacuole	Glucose	0.350714	0.472871
C	Plastid	Fructose	0.38118	0.490987
C	Cytosol	Fructose	0.214652	0.276487
C	Vacuole	Fructose	0.404168	0.520598
C	Plastid	Sucrose	0.367253	19.6929
C	Cytosol	Sucrose	0.278315	14.9239
C	Vacuole	Sucrose	0.354432	19.0055
D	Plastid	Glucose	0.390831	0.414114
D	Cytosol	Glucose	0.167444	0.177419
D	Vacuole	Glucose	0.441725	0.468039
D	Plastid	Fructose	0.450426	0.345855
D	Cytosol	Fructose	0.184955	0.142016
D	Vacuole	Fructose	0.364619	0.279969
D	Plastid	Sucrose	0.441481	22.4248
D	Cytosol	Sucrose	0.165062	8.3842
D	Vacuole	Sucrose	0.393457	19.9854
E	Plastid	Glucose	0.388095	0.414673
E	Cytosol	Glucose	0.196825	0.210304
E	Vacuole	Glucose	0.415079	0.443505
E	Plastid	Fructose	0.452767	0.390775
E	Cytosol	Fructose	0.179555	0.154971
E	Vacuole	Fructose	0.367679	0.317337
E	Plastid	Sucrose	0.39301	19.6934
E	Cytosol	Sucrose	0.132708	6.64986
E	Vacuole	Sucrose	0.474283	23.7659
F	Plastid	Glucose	0.345894	0.484045
F	Cytosol	Glucose	0.186366	0.260802
F	Vacuole	Glucose	0.46774	0.654558
F	Plastid	Fructose	0.363501	0.342615
F	Cytosol	Fructose	0.162586	0.153245
F	Vacuole	Fructose	0.473913	0.446684
F	Plastid	Sucrose	0.330808	16.0478
F	Cytosol	Sucrose	0.137121	6.65186
F	Vacuole	Sucrose	0.532071	25.8112
G	Plastid	Glucose	0.327375	0.323247
G	Cytosol	Glucose	0.261353	0.258057
G	Vacuole	Glucose	0.411272	0.406087
G	Plastid	Fructose	0.332736	0.271059
G	Cytosol	Fructose	0.266577	0.217163
G	Vacuole	Fructose	0.400687	0.326414
G	Plastid	Sucrose	0.252525	10.7434
G	Cytosol	Sucrose	0.303591	12.9159
G	Vacuole	Sucrose	0.443883	18.8844
H	Plastid	Glucose	0.387302	0.274715
H	Cytosol	Glucose	0.16619	0.11788
H	Vacuole	Glucose	0.446508	0.316711
H	Plastid	Fructose	0.383717	0.312233
H	Cytosol	Fructose	0.174793	0.14223
H	Vacuole	Fructose	0.44149	0.359243
H	Plastid	Sucrose	0.368148	14.3495
H	Cytosol	Sucrose	0.19284	7.5164
H	Vacuole	Sucrose	0.439012	17.1116
