# Supplementary material for: Symplasmic phloem loading and subcellular transport in storage roots are key factors for carbon allocation in cassava
Source: Plant Physiol. 2024 May 22;196(2):1322–39. doi: 10.1093/plphys/kiae298 (PMC11483629; doi:10.1093/plphys/kiae298)
Supplement: kiae298_Supplementary_Data [file kiae298_Supplementary_Data.zip › Editing_Supplementary File 1.treefile]

(AT1G15500.1_AtNTT2:0.0993929607,AT1G80300.1_AtNTT1:0.0723863759,((Manes.11G049300.1:0.0535130459,Manes.04G119100.1:0.0601972397)94.3/88:0.0360754689,(Potri.003G058900.1:0.0414682978,Potri.001G175200.1:0.0326226947)99.9/100:0.0574761729)100/100:0.3055579116);
