# Supplementary material for: Symplasmic phloem loading and subcellular transport in storage roots are key factors for carbon allocation in cassava
Source: Plant Physiol. 2024 May 22;196(2):1322–39. doi: 10.1093/plphys/kiae298 (PMC11483629; doi:10.1093/plphys/kiae298)
Supplement: kiae298_Supplementary_Data [file kiae298_Supplementary_Data.zip › Editing_Supplementary File 10.treefile]

(AT2G13650.1_AtGONST1:0.2689082291,(((((((((AT2G30460.2_AtUXT2:0.0844070481,AT1G06890.1_AtUXT3:0.0531115058)88.9/98:0.0890383269,((Manes.18G139100.3:0.0372307447,Manes.02G210700.2:0.0626629533)96.1/100:0.0414531111,(Potri.019G128900.2:0.0286603872,Potri.013G154800.2:0.0392570800)99.3/100:0.0522316210)69.5/84:0.0618470554)98.6/99:0.2499992798,(AT2G28315.1_AtUXT1:0.2258111996,((Manes.11G147000.1:0.0468620855,Manes.04G019600.1:0.0502801270)96.9/100:0.0577740063,(Potri.009G011100.4:0.0310351970,Potri.004G211900.1:0.0431468170)39.7/95:0.0387289396)100/100:0.1788761467)86.2/98:0.1710532454)99.9/100:0.7432828046,((((AT4G09810.1_AtURGT5:0.0785535252,AT1G34020.2_AtURGT6:0.0812714879)100/100:0.1682260239,(AT4G39390.1_AtURGT4:0.2880300046,((Manes.13G086800.2:0.0560103268,Manes.12G145000.7:0.0397283738)98.2/100:0.0416057706,(Potri.007G077900.1:0.0391623410,Potri.005G086700.2:0.0283410480)96.9/100:0.0414130984)99.3/100:0.0899824477)95.3/99:0.0816016921)57.5/96:0.0150800930,((Manes.18G094800.1:0.0534478913,Manes.02G183200.1:0.0501460838)99.7/100:0.0553576483,(Potri.002G064700.1:0.0427108918,Potri.005G196500.1:0.0364663995)95/71:0.0322233582)75.7/70:0.0215645606)99.9/100:0.6107902406,((AT1G76670.2_AtURGT1:0.0581842426,AT1G21070.1_AtURGT2:0.1045746586)93.4/99:0.0745477653,(AT5G42420.1_AtURGT3:0.1847231693,((Manes.03G095800.1:0.0965517625,Manes.15G112500.1:0.0446350667)100/100:0.2222837373,(Manes.05G113800.1:0.0863081342,(Potri.002G000500.1:0.0372088514,Potri.005G260300.1:0.0236553539)99.8/100:0.0802773769)93.3/95:0.0512601064)90.8/91:0.0739076646)70.5/86:0.0469882014)99.3/100:0.4237405887)100/100:0.7425693149)95.4/100:0.7073370173,((AT5G57100.1_AT5G57100.1:0.2335041574,(Manes.06G000200.2:0.1134067764,(Potri.006G072500.1:0.0371210484,Potri.018G139500.1:0.0411186523)32.5/67:0.0577515172)100/99:0.2322872281)88.4/98:0.1488659838,(AT5G55950.1_AT5G55950.1:0.2277728326,(Manes.15G057700.1:0.1367777581,Potri.001G370800.1:0.1325494416)54.7/93:0.1352801461)94.3/100:0.1860321307)100/100:1.8306930820)99.1/100:0.9591370391,((((((((((AT2G25520.1_AT2G25520.1:0.0747773110,AT4G32390.1_AT4G32390.1:0.0992580389)93.7/100:0.0355466812,(AT5G25400.1_AT5G25400.1:0.0842103381,AT5G11230.1_AtUAFT2:0.1203104602)97.5/100:0.0545931728)100/100:0.1413833100,(Potri.006G252500.1:0.0348213574,Potri.018G028900.1:0.0314514135)99.2/100:0.0575428979)99.8/100:0.0815436795,Manes.03G016000.1:0.0324851198)74.9/97:0.0188901210,Manes.16G120800.1:0.0529530964)100/100:0.7673919541,((((AT1G53660.3_AT1G53660.3:0.1674563741,AT3G14410.1_AT3G14410.1:0.0423759601)100/85:0.1927781649,Manes.03G083603.4:0.0749458776)81.6/84:0.0447434368,Potri.001G394500.1:0.0305364641)100/100:0.8571761551,(((AT1G48230.1_AT1G48230.1:0.0974201906,AT3G17430.2_AT3G17430.2:0.0638976932)100/100:0.1323649247,(Potri.010G001700.2:0.0318360879,Potri.008G214300.1:0.0302173142)99.2/100:0.0514792396)85.4/100:0.0397014552,Manes.03G211400.3:0.0374756680)99.8/100:0.3970021248)88.8/96:0.2712532194)99.3/100:1.0380980420,(AT1G06470.2_AT1G06470.2:0.1355173431,((Manes.01G129950.2:0.0522803042,Manes.02G087500.2:0.0439846930)99/100:0.0580233125,Potri.006G278700.3:0.1031270081)71.2/99:0.0989896292)100/100:3.0367892800)92.3/86:0.7093440608,((AT1G12500.1_AT1G12500.1:0.3487971044,((Manes.01G070900.1:0.0456163544,(Potri.003G118000.1:0.0255999710,Potri.001G114100.1:0.0334549009)100/98:0.0872384855)80.9/98:0.0109547544,Manes.02G029475.1:0.0338639588)90.7/96:0.1282090217)98.2/98:0.3292638491,((((AT3G11320.1_AT3G11320.1:0.0471834067,AT5G05820.1_AtUUAT3:0.0975423497)99.5/100:0.0860552963,((Manes.07G124100.1:0.0591104353,Manes.10G019400.1:0.0403215591)99/100:0.0567551099,(Potri.010G194100.1:0.0491362336,Potri.008G063400.1:0.0436518080)98.8/100:0.0517726135)97.7/100:0.0709158645)93/100:0.0506062668,(Manes.01G165601.1:0.0896291688,(Potri.009G040800.1:0.0476269311,Potri.001G247600.1:0.0556100499)99.7/100:0.1098084857)100/100:0.1481005552)95.4/100:0.1152102093,((AT3G10290.1_AT3G10290.1:0.0581502286,AT5G04160.1_AtUUAT1:0.0894739660)99.7/100:0.1645507601,(Manes.08G052500.1:0.0604225668,(Potri.006G046600.1:0.0596825847,Potri.016G043200.1:0.0383606923)97.4/100:0.0627507346)95.3/99:0.1102546575)99.5/100:0.2029336844)91.1/95:0.1623126361)100/100:1.2282354280)23.9/68:0.0342482399,(((((AT1G12600.1_AtUAA1:0.2049275683,(Manes.05G040500.1:0.0931276673,Potri.014G077500.1:0.1303964712)99.8/100:0.1063349047)97.2/72:0.0739605332,(Potri.003G121000.3:0.0335014065,Potri.001G111000.2:0.0340008980)95.6/99:0.0341214719)99.1/21:0.0525741981,Manes.02G028000.2:0.0461717734)62.7/20:0.0160060973,Manes.01G067900.1:0.0345419384)95.7/98:1.4062986820,(AT3G46180.1_AtUTR5:0.0667403688,(AT5G59740.1_AtUAA2:0.0895831147,Potri.001G234800.1:0.2353197797)53.9/95:0.0351563316)100/100:2.7804461780)100/100:4.0350868430)80.4/66:0.2730827293,(((((((AT4G03950.1_AT4G03950.1:0.1413793555,AT1G61800.2_AtAtGPT2:0.1139748676)99.8/100:0.1062001227,(((Manes.03G127800.1:0.0317671701,Manes.15G074700.1:0.0425718491)99.1/100:0.0453904695,(Potri.011G135900.1:0.0445892323,Potri.001G420200.2:0.0385763386)99.1/100:0.0476662775)95.1/97:0.0533627232,((Manes.17G036800.4:0.0631305935,Manes.16G010700.1:0.0336683713)98.1/100:0.0407558205,Potri.004G019900.2:0.0516524333)99.2/99:0.0703283885)37.3/84:0.0565213317)90.2/96:0.0667649728,AT5G54800.1_AtAtGPT1:0.0562538694)100/100:0.6274278751,(AT5G17630.1_AtXPT:0.0000020422,(Manes.08G157200.5:0.0668198808,Potri.013G071900.1:0.0703363075)98.4/100:0.2982765654)100/100:0.7508828133)95/100:0.3587936754,((AT5G46110.4_AtTPT:0.1197773588,((Manes.17G049400.1:0.0538697588,Manes.16G032200.1:0.0423372941)94.7/100:0.0334019039,(Potri.011G057800.2:0.0380407798,Potri.004G048900.4:0.0291280642)98.1/100:0.0440738831)93.7/100:0.0743160232)90.6/93:0.1387950013,(Manes.05G109000.3:0.0921653801,Potri.008G095200.2:0.0701941734)50.1/83:0.1571116022)100/100:0.9001838784)85.9/98:0.3227196377,((AT3G01550.1_AtPPT2:0.3320424980,(Manes.15G149000.1:0.1327115986,Potri.001G347300.2:0.1128299660)97.8/99:0.0823307630)61/83:0.0379615080,(AT5G33320.1_AtPPT1:0.2599066174,((Manes.14G064800.1:0.0395237015,Manes.06G105900.3:0.0514063222)97.4/100:0.0378154559,(Potri.015G077900.1:0.0362898141,Potri.012G082100.1:0.0364235109)99.5/100:0.0669581691)49.6/95:0.0268028928)97.2/100:0.1130430588)99.5/99:0.6875802147)100/100:2.0610811340,((((AT1G21870.1_AtGONST5:0.0939964603,AT1G77610.1_AtGalT1:0.0796978277)100/100:0.1505361002,(Potri.002G084500.1:0.0383141040,Potri.005G177200.1:0.0445542709)99.3/98:0.0641658376)87.1/65:0.0349263229,Manes.18G076500.1:0.0812886844)86.5/64:0.0265178854,Manes.02G162600.1:0.0000026174)100/100:1.3587800890)74.1/86:0.2564944200)94.1/77:0.5568660313)96.4/100:0.8650783894,(((((AT4G31600.1_AtUTR7:0.2721155559,Manes.03G005300.4:0.1058439789)97.4/82:0.0538731232,Potri.018G009400.1:0.0305659429)0/73:0.0039139827,Potri.006G270700.8:0.0477920642)99.8/100:1.7729491130,(((AT4G32272.2_AtUGNT1:0.2362997647,(Manes.06G048300.2:0.0800790575,Potri.018G127400.1:0.0931631271)100/100:0.1756516684)95.2/90:0.0549041421,Manes.03G014100.1:0.0644786602)84.4/90:0.0664282258,(Potri.006G255400.3:0.0299751755,Potri.018G026600.2:0.0335241959)0/89:0.0071635416)100/100:2.0962141550)94/99:0.8168318881,((AT1G76340.1_AtGONST3:0.3132908926,((Manes.13G017100.1:0.0430814595,Manes.12G014100.2:0.0366821115)98.8/100:0.0641212259,(Potri.010G057600.1:0.0305481263,Potri.008G177700.1:0.0457053028)89.7/59:0.0433306892)9.4/46:0.0379937594)99.5/100:0.8076071745,(AT5G19980.1_AtGONST4:0.3070876401,((Manes.14G127900.1:0.0799819897,Manes.06G059900.1:0.0442658802)93/62:0.0850166889,Potri.018G071700.1:0.1004614815)94.4/62:0.1417968829)55.5/75:0.2716130144)100/100:2.5184281270)80.3/95:0.5225489598)100/100:3.5009236670,(Manes.02G120900.1:0.1078942684,Potri.009G044000.1:0.0826819141)97.4/99:0.3552052673)70/86:0.2535418157,Manes.03G123100.2:0.0654557343)49.4/62:0.0448544185,(Potri.007G106400.1:0.0435285449,Potri.005G062900.1:0.0449492291)98.6/75:0.0636469812);
