# Supplementary material for: Symplasmic phloem loading and subcellular transport in storage roots are key factors for carbon allocation in cassava
Source: Plant Physiol. 2024 May 22;196(2):1322–39. doi: 10.1093/plphys/kiae298 (PMC11483629; doi:10.1093/plphys/kiae298)
Supplement: kiae298_Supplementary_Data [file kiae298_Supplementary_Data.zip › Editing_Supplementary File 11.treefile]

(AT2G25610.2_AtVHA_c__:0.0925361188,((((((((AT2G28520.1_AtVHA_a1:0.1708346461,Manes.11G140100.1:0.1386289487)100/100:0.3424738110,(Manes.18G018300.1:0.0883365476,(Potri.002G028600.1:0.0362791178,Potri.005G234100.1:0.0331791695)100/100:0.0899977700)100/100:0.0887735550)88.2/97:0.0361765566,((AT2G21410.1_AtVHA_a2:0.0782803596,AT4G39080.1_AtVHA_a3:0.0769579819)100/100:0.1661182791,((Manes.11G087300.1:0.0487484085,Manes.04G085500.1:0.0371653605)100/100:0.0509921576,(Potri.009G121400.2:0.0294371336,Potri.004G160400.1:0.0556288201)100/100:0.0628743084)100/100:0.0598365132)84.5/96:0.0264050572)99.9/100:0.4880438914,(AT4G38510.5_AtVHA_B2:0.0905872046,(((AT1G76030.1_AtVHA_B1:0.0599278184,AT1G20260.1_AtVHA_B3:0.0578122816)100/99:0.0612126144,((Manes.06G035300.1:0.8763449650,Manes.18G009500.4:0.0100173962)53/71:0.0226359376,Manes.05G143200.1:0.0172507614)100/88:0.0610371797)100/82:0.0687363817,((Manes.11G097700.3:0.0362505807,Manes.04G071200.1:0.0344884451)100/100:0.0490543588,(Potri.009G137800.6:0.0203473288,Potri.004G177500.1:0.0266713335)100/100:0.0392716606)80.5/91:0.0249375513)53/52:0.0496986638)100/100:1.2523600310)35.9/72:0.0750126837,((((AT4G26710.1_AtVHA_e2:0.1461906313,AT5G55290.1_AtVHA_e1:0.0854501621)99.6/100:0.1775171633,(Potri.011G092600.1:0.0622419328,Potri.001G359600.5:0.0515786319)15.1/41:0.0649719696)0/72:0.0000029680,(Manes.03G135400.3:0.0432805302,Manes.15G065300.1:0.0665602323)78.9/93:0.0649664632)96.6/98:0.4742276263,((AT3G28710.1_AtVHA_d1:0.0321968753,AT3G28715.1_AtVHA_d2:0.0241383089)77.8/83:0.0589275398,((Manes.17G022500.2:0.0145794916,(Manes.17G022700.1:0.0191767251,Manes.17G022600.1:0.0164497241)88.2/100:0.0077990404)99.7/99:0.0514121250,Potri.017G079200.1:0.0850068366)96.4/98:0.1232639093)100/100:1.2905315620)85.6/85:0.3026994376)86.2/84:0.1233141573,((((((AT4G23710.1_AtVHA_G2:0.1567415022,AT3G01390.3_AtVHA_G1:0.0684824635)92.7/99:0.0974994272,(((Manes.07G101100.1:0.0641839008,Manes.10G045500.1:0.0615544531)92.2/99:0.0828940950,(Potri.010G222000.6:0.0252783250,Potri.008G040300.6:0.0532394037)17.1/91:0.0296261743)94.4/100:0.0912022154,Manes.09G068812.1:0.2834856458)89.4/98:0.1012252490)94.1/100:0.1603182686,(AT4G25950.1_AtVHA_G3:0.3794878372,(Manes.02G196400.2:0.1767373481,((Potri.019G133701.1:0.0244265796,Potri.019G080700.2:0.0185001788)79/100:0.0351076499,Potri.013G108300.1:0.0710123656)99.7/100:0.1611365041)97.1/99:0.1535471487)86.3/99:0.1040271883)97.9/100:0.4150835597,(AT3G58730.1_AtVHA_D:0.1688382570,((Manes.07G088000.1:0.0295226475,Manes.11G098900.7:0.0368234427)99.9/100:0.0833899392,Potri.001G331800.2:0.0634560675)91/100:0.1022836364)100/100:0.9223084223)97.3/100:0.4971849347,((AT4G02620.1_AtVHA_F:0.0505340101,(Manes.07G050600.1:0.1024354799,Potri.005G217600.1:0.1043125166)97.4/100:0.1489944353)100/100:0.8910688886,(((AT4G11150.1_AtVHA_E1:0.1362921378,AT1G64200.2_AtVHA_E3:0.2147217040)87.7/97:0.0603184263,((Manes.01G148200.1:0.0379252538,Manes.02G106800.1:0.0394613958)99.2/100:0.0622930128,(Potri.019G029200.1:0.0372433749,Potri.013G051500.1:0.0471378977)99.9/100:0.0691183243)98.8/100:0.0777559436)72.8/93:0.0782371766,(AT3G08560.1_AtVHA_E2:0.2949050379,Potri.016G139800.1:0.2032632876)88.3/99:0.1036384596)99.8/100:1.0324775970)63.8/75:0.1831068764)85.4/74:0.2325594003,(((AT1G12840.1_AtVHA_C:0.1371283220,((Manes.11G078200.1:0.0474575923,Manes.04G091900.1:0.0510583973)94.6/100:0.0290790183,(Potri.001G322500.1:0.0668214835,Potri.017G061100.1:0.0469623940)99.9/100:0.0557359669)90.6/99:0.0994461104)100/100:1.0506979610,(AT1G78900.1_AtVHA_A:0.0706572167,((Manes.14G008200.1:0.0392422927,Manes.06G177500.1:0.0338123767)100/100:0.0377710360,(Potri.010G253500.1:0.0361852325,Potri.008G005000.1:0.0327464883)100/100:0.0362184012)97.1/100:0.1087602388)100/100:1.4073568350)48.7/83:0.1416895842,(AT3G42050.1_AtVHA_H:0.1763813765,(Manes.08G064200.1:0.0742069338,Manes.09G128600.1:0.0381072777)97.4/99:0.1084446323)100/100:1.4505354680)59.5/66:0.1188038313)37.9/64:0.1096795280)96.7/96:0.3717338531,(((((AT2G16510.1_AtVHA_c5:0.0747439140,AT4G34720.1_AtVHA_c1:0.0615531594)89.3/98:0.0431746283,AT4G38920.1_AtVHA_c3:0.0907553268)94.6/89:0.0592641903,((Manes.11G081500.1:0.0541679471,Manes.04G082900.1:0.0111862627)99.2/100:0.0548320730,(Potri.009G125000.4:0.0375405317,Potri.004G163400.1:0.0309844811)87.2/99:0.0249791671)55.9/86:0.0340649831)80.8/68:0.0504126299,(((AT1G75630.2_AtVHA_c4:0.0962853454,AT1G19910.1_AtVHA_c2:0.0319727520)99.1/100:0.0656877394,((Manes.18G016750.1:0.0156037394,Manes.05G151800.1:0.0388027316)99.5/100:0.0574705087,(Potri.002G027200.4:0.0286631546,Potri.005G235300.1:0.0408755199)99.8/100:0.0607953611)92.5/100:0.0373885961)21.8/78:0.0208780863,((Manes.01G144400.1:0.0350828876,Manes.02G102200.9:0.0170723424)99.9/100:0.0753833329,Potri.007G014600.2:0.1059970986)97.1/98:0.0558412064)50.6/87:0.0301762932)57.5/69:0.0411212132,(Manes.02G164200.1:0.1051080436,Potri.002G082700.1:0.0558514057)84.3/100:0.0721595835)97.9/100:0.3924177237)100/100:1.1329218870,((Manes.03G018400.1:0.0437637637,Manes.16G118100.2:0.0421484619)94.2/99:0.0369946378,(Potri.006G248700.3:0.0419347484,Potri.018G032600.1:0.0283610689)97.8/99:0.0471091766)81.5/99:0.0639065354)87/99:0.0837600728,AT4G32530.2_AtVHA_c_:0.0890159051);
