# Supplementary material for: Symplasmic phloem loading and subcellular transport in storage roots are key factors for carbon allocation in cassava
Source: Plant Physiol. 2024 May 22;196(2):1322–39. doi: 10.1093/plphys/kiae298 (PMC11483629; doi:10.1093/plphys/kiae298)
Supplement: kiae298_Supplementary_Data [file kiae298_Supplementary_Data.zip › Editing_Supplementary File 2.treefile]

(AT2G36190.1_AtCWINV4:0.1377859143,((((((AT1G55120.1_AtCWINV3:0.1724788810,AT3G13784.2_AtCWINV5:0.1788409811)75.7/83:0.0455308218,AT3G13790.1_AtCWINV1:0.1363322584)100/100:0.1695798973,(Manes.11G025400.1:0.0731986148,Manes.04G140500.2:0.0846701651)100/100:0.1246484778)95.3/94:0.0583757613,((AT5G11920.1_AtCWINV6:0.5133116790,(Manes.03G049200.1:0.1295978297,Potri.006G227500.1:0.1114390640)81.1/86:0.0458092773)85.7/75:0.0746214549,Potri.006G227400.1:0.2117146154)100/93:0.1183326809)98/95:0.0859285647,((AT1G12240.1_AtVINV2:0.1057340697,AT1G62660.1_AtVINV1:0.0990991058)99.6/100:0.1296736063,((Manes.06G135500.1:0.1097348280,Potri.015G127100.1:0.1271858387)100/100:0.2515082617,((Manes.01G076500.1:0.0439053867,Manes.02G035900.4:0.0653635433)99.5/100:0.0551481890,(Potri.003G126300.2:0.0908551714,Potri.003G112600.1:0.0693155300)99.8/100:0.0577314587)99.9/100:0.0963168773)74.8/78:0.0842738477)100/100:0.4903059412)99.8/100:0.1581601668,(((Manes.08G027300.1:0.0773697245,Manes.08G027200.1:0.0579002055)99.8/100:0.0431516590,Manes.09G053500.1:0.1154722892)97/99:0.0447813257,(Potri.006G210600.1:0.0678103071,(Potri.016G077500.1:0.0340466096,Potri.016G077400.2:0.0356569298)99/100:0.0315711031)100/100:0.0915648109)97.9/100:0.0740513669)100/100:0.2217431136,AT3G52600.1_AtCWINV2:0.1157651672);
