# Supplementary material for: Symplasmic phloem loading and subcellular transport in storage roots are key factors for carbon allocation in cassava
Source: Plant Physiol. 2024 May 22;196(2):1322–39. doi: 10.1093/plphys/kiae298 (PMC11483629; doi:10.1093/plphys/kiae298)
Supplement: kiae298_Supplementary_Data [file kiae298_Supplementary_Data.zip › Editing_Supplementary File 3.treefile]

(AT4G09510.1_AtCINV2:0.1023060420,(((((AT4G34860.1_AtA_N_INVB:0.2096104013,(Manes.05G200900.5:0.0640825390,(Potri.009G129000.1:0.0429554731,Potri.004G167500.1:0.0394881943)99.9/100:0.0741077814)99.5/100:0.0662459066)93.8/92:0.0463201659,(Manes.05G147500.1:0.0934911433,Potri.005G239400.1:0.1037094605)99.9/100:0.0973566780)100/100:0.1105111553,((Manes.18G103000.3:0.0442800198,Manes.02G194100.3:0.0450750753)98.1/99:0.0366905155,(Potri.019G082000.2:0.0321814938,Potri.013G110800.2:0.0369038301)99.8/100:0.0496731859)99.8/98:0.0892549905)24.7/56:0.0595580419,(((((AT1G56560.1_AtA_N_INVA:0.1941729640,AT3G05820.2_AtA_N_INVH:0.2661497265)95.3/84:0.0713779154,((Manes.08G109700.1:0.0425007570,Manes.09G178700.1:0.0397847470)98.7/99:0.0328809652,(Potri.005G010800.2:0.0393949331,Potri.013G006600.1:0.0360000041)99.9/100:0.0631992492)99.6/100:0.0702976188)87.8/82:0.0465197001,(AT3G06500.1_AtA_N_INVC:0.2812933165,(Manes.03G208400.1:0.1048344658,Potri.008G101500.2:0.0968807184)81.4/84:0.0650875864)84.7/86:0.0599210602)100/100:0.3147972448,(AT5G22510.1_AtA_N_INVE:0.1293505902,(((Manes.07G088200.7:0.0385253708,Manes.10G057700.1:0.0447709562)90.1/91:0.0275230156,(Potri.010G236100.3:0.0303489891,Potri.008G024100.2:0.0312705463)99.6/100:0.0442705746)100/100:0.1176796363,(Manes.04G006900.2:0.0904120859,Potri.004G186500.4:0.1077035338)96.9/97:0.0591298370)98.1/93:0.1125617711)92.5/91:0.1576165813)100/100:0.8379313984,(Manes.05G021300.5:0.0739147871,Potri.002G173600.1:0.1360681497)100/100:0.3313793957)98.3/97:0.1883239917)89.5/95:0.0669500789,(AT1G72000.1_AtA_N_INVF:0.1794472927,AT1G22650.1_AtA_N_INVD:0.1454300227)98.5/97:0.0892545407)100/100:0.1159927714,AT1G35580.2_AtCINV1:0.1875642102);
