# Supplementary material for: Symplasmic phloem loading and subcellular transport in storage roots are key factors for carbon allocation in cassava
Source: Plant Physiol. 2024 May 22;196(2):1322–39. doi: 10.1093/plphys/kiae298 (PMC11483629; doi:10.1093/plphys/kiae298)
Supplement: kiae298_Supplementary_Data [file kiae298_Supplementary_Data.zip › Editing_Supplementary File 4.treefile]

(AT2G34390.1_AtNIP2_1:0.3798416947,((((((((((((((((((((AT2G45960.3_AtPIP1_2:0.0586340781,AT3G61430.1_AtPIP1_1:0.0934392470)99.5/100:0.0742276084,(AT4G00430.1_AtPIP1_4:0.0833136691,AT1G01620.1_AtPIP1_3:0.0919881598)94.8/100:0.0403405253)78.7/99:0.0173869909,(AT4G23400.1_AtPIP1_5:0.1153238647,((((Manes.07G126600.1:0.0223984840,Manes.10G016600.1:0.0469504940)96.9/100:0.0326057434,(Potri.010G191900.3:0.0343477311,Potri.008G065600.7:0.0536312784)98.4/100:0.0429692115)95.5/100:0.0474383155,(Potri.006G098100.3:0.0559256877,Potri.016G113300.1:0.0355695549)100/100:0.1222398413)97.7/100:0.0667259441,((Manes.01G059600.1:0.0495008859,Manes.02G020100.2:0.0294235099)95.1/100:0.0325285713,Potri.003G128600.2:0.0703049838)75.2/99:0.0332786860)93.4/100:0.0346960481)53.3/99:0.0140314657)100/100:0.1061683020,((AT2G39010.1_AtPIP2_6:0.1162384273,AT3G54820.1_AtPIP2_5:0.1412553596)84.4/96:0.0588429370,(((AT2G37170.2_AtPIP2_2:0.0105635777,AT2G37180.1_AtPIP2_3:0.0272104622)99.9/100:0.0764497602,AT3G53420.1_AtPIP2_1:0.0691419473)96.1/100:0.0585804356,AT5G60660.1_AtPIP2_4:0.2182089116)83.5/100:0.0388346696)78.3/96:0.0248975850)90.8/96:0.0397000044,(((AT2G16850.1_AtPIP2_8:0.1019404189,AT4G35100.1_AtPIP2_7:0.0836779464)96.5/99:0.0617739236,(Manes.05G144100.1:0.1534444781,(Manes.02G109200.1:0.0986142207,(Potri.005G109200.1:0.1689593022,Potri.005G109300.1:0.0811631177)99.7/100:0.1066665013)97.5/100:0.0769497617)91.1/70:0.0501620889)69/64:0.0252732532,((Manes.11G096600.1:0.0446254462,Manes.04G076500.1:0.0446208177)98.3/100:0.0486309068,(Potri.009G136600.1:0.0430066626,Potri.004G176300.1:0.0498032711)99.2/95:0.0584420435)97.2/71:0.0470049763)99.3/57:0.0641162019)26.5/44:0.0188830501,((Manes.07G100500.1:0.0403428371,Manes.10G046200.1:0.0537132508)99.6/100:0.0610114312,(Potri.010G222700.1:0.0484703692,Potri.008G039600.1:0.0394084505)92.5/100:0.0335908824)94.7/100:0.0357669621)89.5/54:0.0248747504,((Manes.11G145300.1:0.0798186804,Manes.04G021200.1:0.0322750981)93.4/100:0.0311851260,Potri.009G013900.1:0.0769614058)97.7/100:0.0486530609)98/55:0.0502899190,(Manes.08G006800.1:0.0440404503,Manes.09G068800.1:0.0428154286)94.7/100:0.0363518537)99.7/55:0.0718684622,Potri.016G089500.1:0.0532179108)99/55:0.0438423870,Potri.006G128000.1:0.0057880126)0/31:0.0011348391,Potri.006G128200.1:0.0000022790)98.6/99:0.5920582072,((((((Manes.11G089200.1:0.0313957766,Manes.11G089100.3:0.0477124709)100/100:0.1816879759,Potri.009G127900.2:0.0917997886)32.4/55:0.0288970804,Potri.004G167000.1:0.0634711295)86.8/57:0.0252217629,(Potri.009G128000.3:0.0040505681,Potri.009G128300.1:0.0114496281)97.1/100:0.0593383726)97.7/99:0.1565533926,(Manes.11G089300.1:0.1145723569,Potri.009G128500.1:0.1311592848)90/92:0.0877915435)97.3/98:0.4417092739,(Manes.04G078900.3:0.1120750284,Potri.009G128100.1:0.1981498042)99.9/100:0.5927730896)100/100:1.2890424370)64.2/83:0.3158370480,(((AT2G25810.1_AtTIP4_1:0.2305248016,(Manes.03G062300.1:0.1671875139,Potri.006G239700.1:0.0670120332)89.9/100:0.0675277757)100/100:0.2813426613,((((AT2G36830.1_AtTIP1_1:0.0784095888,AT3G26520.1_AtTIP1_2:0.1473113853)99.9/100:0.1185493636,(((Manes.08G012800.1:0.0371949122,Manes.09G062300.1:0.0757150832)91.8/100:0.0516986307,(Potri.009G005400.1:0.0544194199,Potri.004G216500.1:0.0429918284)100/100:0.2520192236)69.7/80:0.0191106724,(Potri.006G121700.1:0.0489528805,Potri.016G098200.1:0.0485951968)99.4/100:0.0723393004)69/74:0.0346783002)69.1/65:0.0400550665,(((AT4G01470.1_AtTIP1_3:0.3154972423,(Manes.07G111500.1:0.0632368825,Manes.10G035000.1:0.0451636204)24.9/92:0.0333319241)92.1/97:0.0545239014,(Potri.010G209900.1:0.0351660430,Potri.008G050700.2:0.0454729989)97/100:0.0540118578)65.4/89:0.0450875284,((Manes.11G134600.1:0.0855559764,Manes.04G030400.1:0.0642348087)93.9/100:0.0358965116,(Potri.009G027200.1:0.0545692388,Potri.001G235300.1:0.0439498087)97.3/100:0.0459924766)97.5/100:0.0748921201)99.1/100:0.1237222626)96.2/67:0.0774439299,((AT1G73190.1_AtTIP3_1:0.1604370373,AT1G17810.1_AtTIP3_2:0.1080136662)99.6/100:0.1205668065,((Manes.01G160000.1:0.0549856808,Manes.02G118300.1:0.0474820890)95.7/100:0.0513255363,(Potri.018G152100.1:0.0523845083,Potri.017G154800.1:0.0598221648)99.5/100:0.0758134128)96.2/100:0.0750711543)100/100:0.2677590746)97.8/67:0.0980218822)33.6/51:0.0374699568,((((AT4G17340.1_AtTIP2_2:0.0769177247,AT5G47450.1_AtTIP2_3:0.1237767117)98.7/100:0.1136649266,((Manes.01G081600.1:0.0692594096,Manes.02G040800.1:0.0724376252)98.3/100:0.0745571632,(Potri.003G077800.1:0.0520352106,Potri.001G157000.1:0.0329684839)97/100:0.0625381180)99.3/100:0.1211325087)98.6/100:0.0920314537,(AT3G16240.1_AtTIP2_1:0.1406045127,(Manes.11G036500.1:0.0799791322,(Potri.003G050900.3:0.0464817844,Potri.001G186700.1:0.0260695493)86.8/99:0.0394784079)98/100:0.0715837936)92.6/98:0.0460113354)70.1/56:0.0257061698,((AT3G47440.1_AtTIP5_1:0.5036800210,(Potri.003G108500.1:0.0313969786,Potri.001G124800.1:0.0298972865)50.8/99:0.0400922231)67.2/96:0.0553488946,Manes.14G036400.1:0.0959900845)100/100:0.5657129397)87.3/90:0.0589416616)99/99:0.6073592597)89.2/94:0.4238076110,(((((AT3G04090.1_AtSIP1_1:0.1300279090,AT5G18290.1_AtSIP1_2:0.2265842459)100/100:0.3581805148,Manes.09G144400.1:0.1292133420)80.6/88:0.0464212252,(Potri.019G030900.1:0.0618904026,Potri.013G053400.2:0.0795480435)92.6/99:0.0633608529)89.4/88:0.1710365351,(Manes.13G069750.1:0.1693134444,(Potri.014G154400.1:0.0320140672,Potri.002G227500.1:0.0481725329)99.6/100:0.1519330326)98.8/100:0.4002551214)95.4/99:0.8961412803,(((AT3G56950.2_AtSIP2_1:0.6828797780,Manes.09G074219.1:0.1363188291)96.5/60:0.1082550988,Potri.016G024900.3:0.0160664267)84/59:0.0499783590,Potri.006G027200.1:0.0664796623)99.6/100:1.6846117170)99.9/100:2.1387080720)99.6/99:0.8467860023,(Manes.01G091200.3:0.0740183274,Potri.017G083300.1:0.1288981859)99.5/100:0.3450919070)86.4/59:0.2067036234,(AT3G06100.1_AtNIP7_1:0.4058081079,(Manes.03G183400.1:0.1334651542,Potri.008G203300.1:0.1518307642)99/100:0.2585142242)100/100:0.6357104512)29/49:0.0937659533,((AT4G10380.1_AtNIP5_1:0.1811506055,((Manes.01G001400.1:0.1577610916,Potri.001G455000.1:0.0395027100)77.9/92:0.0183153147,Potri.011G146900.2:0.0446407782)92.1/92:0.0697938846)99.8/100:0.2251265830,(AT1G80760.1_AtNIP6_1:0.1845446962,(Manes.04G104100.1:0.0587492177,(Potri.003G180900.1:0.0472075728,Potri.001G046800.1:0.0443745185)99.2/100:0.1027572607)97.5/100:0.1029747864)90.3/99:0.0679408394)100/100:0.3999187611)79.3/84:0.0919428182,((Manes.13G093600.1:0.1065685418,Manes.12G133900.1:0.0700479634)100/100:0.3187574915,(Manes.02G152300.1:0.1343040863,Potri.002G097000.1:0.1726912907)98.7/100:0.2178584205)99.5/100:0.2874992529)76.7/91:0.0749701373,((AT5G37810.1_AtNIP4_1:0.0580646137,AT5G37820.2_AtNIP4_2:0.0371898153)99.9/100:0.2031774500,(Potri.010G112900.1:0.2456436907,Potri.017G128200.1:0.2838653636)29.8/96:0.0519748195)99.8/100:0.1741115241)93.1/99:0.1010240484,AT1G31885.1_AtNIP3_1:0.3342097990)55.1/92:0.0713123691,((AT4G18910.1_AtNIP1_2:0.0371528793,AT4G19030.1_AtNIP1_1:0.1234323965)97.7/100:0.1474105782,((Manes.17G061100.1:0.0265678028,Manes.16G044000.2:0.1327202072)70.8/81:0.0433786862,(Potri.011G072100.1:0.0436963338,Potri.004G063000.1:0.0345974821)54.8/94:0.0550676104)99.9/100:0.1969807187)65.7/94:0.0560695675);
