# Supplementary material for: Symplasmic phloem loading and subcellular transport in storage roots are key factors for carbon allocation in cassava
Source: Plant Physiol. 2024 May 22;196(2):1322–39. doi: 10.1093/plphys/kiae298 (PMC11483629; doi:10.1093/plphys/kiae298)
Supplement: kiae298_Supplementary_Data [file kiae298_Supplementary_Data.zip › Editing_Supplementary File 5.treefile]

(AT2G35740.1_AtINT3:0.2285895828,((((((((((AT2G16130.1_AtPMT2:0.0396023674,AT2G16120.1_AtPMT1:0.0373471608)100/100:0.2921988901,AT3G18830.1_AtPMT5:0.1815056977)83.6/98:0.0526730980,((Manes.17G099500.1:0.0409754327,Manes.15G165100.3:0.1334360422)99.5/100:0.0841855075,(Potri.009G113600.1:0.0405789635,(Potri.004G152300.1:0.0168786947,Potri.004G151725.1:0.0119552290)100/100:0.0609198729)99.9/100:0.1032871522)99.6/100:0.0977027586)97.3/100:0.0939501094,((AT2G18480.1_AtPMT3:0.2048927030,AT4G36670.1_AtPMT6:0.2795338898)73.8/98:0.0807785861,((Manes.01G133600.1:0.0808512055,Manes.02G091800.1:0.0688237805)78.3/100:0.0407654203,Potri.007G027900.1:0.1428674057)100/100:0.1696712266)100/100:0.2072868979)67.9/95:0.0646117424,((Manes.03G021000.1:0.1527866386,Potri.006G158700.1:0.1381844826)99.8/100:0.1184326593,(Manes.03G021100.5:0.0655829694,Manes.16G115700.5:0.0633037475)94.6/99:0.0762937752)100/100:0.2828337974)98.9/100:0.1449034633,(AT2G20780.1_AtPMT4:0.2383211879,(((Manes.13G148000.3:0.0708337288,Manes.12G087600.1:0.0306728895)100/100:0.0712919520,Potri.013G135200.1:0.0870199619)96.9/100:0.0536893060,(Manes.16G024700.1:0.0948600302,Potri.004G039100.1:0.0910792542)100/100:0.1376796897)75.1/97:0.0660352423)100/100:0.3057462633)100/100:0.4271389550,(((((((AT2G48020.2_AtZIF2:0.2853029894,((Manes.05G071400.1:0.0444805696,Manes.01G211700.1:0.0653983111)99.6/100:0.0565515759,(Potri.014G136600.1:0.1138863280,Potri.002G212900.1:0.0882464156)40.7/100:0.0178375704)96.7/100:0.0639846662)100/100:0.1440516000,(AT5G18840.1_AtEDL16:0.2335137195,(Manes.15G019200.1:0.1218920207,Potri.010G026500.1:0.0848811680)89.4/100:0.0650955965)99.9/100:0.1017053537)88.6/100:0.0437402419,(AT3G05150.2_AtEDL6:0.3143898525,Manes.09G162100.2:0.2200986706)100/100:0.1664544484)94.6/100:0.0671716977,(((((AT4G04760.1_AtEDL15:0.0683239482,AT4G04750.3_AtEDL14:0.0732261122)100/100:0.5498813896,Potri.005G040000.1:0.2533320867)88.3/97:0.0649301921,(AT3G20460.1_AtEDL13:0.5076025897,(Manes.08G124300.2:0.2566998945,Manes.09G162200.1:0.1431166763)99/100:0.0849308174)97.4/99:0.0756338942)98.8/100:0.0613745902,((((AT1G08890.1_AtESL3:0.0862921331,AT1G08900.2_AtESL2:0.0382471001)100/100:0.3572152847,((AT1G08930.1_AtERD6:0.2988116717,AT1G08920.2_AtESL1:0.2427404947)99.9/100:0.1135399471,((AT3G05400.1_AtEDL12:0.1074777456,AT3G05155.1_AtEDL9:0.1613974066)100/100:0.2320816733,((AT3G05160.1_AtEDL10:0.0361397014,AT3G05165.6_AtEDL11:0.1043914750)100/100:0.1871383322,(AT5G27360.3_AtSFP2:0.0865506615,AT5G27350.1_AtSFP1:0.0695050470)99.7/100:0.1193931184)100/100:0.1787682381)94.7/100:0.0680031392)87.6/100:0.0331591797)100/100:0.1116898719,((Manes.08G124200.2:0.1037001560,Manes.09G162300.1:0.1003726994)100/100:0.1021742879,(((Potri.005G037000.1:0.0435814842,Potri.013G027700.1:0.0607067333)100/100:0.1170357445,Potri.013G027800.1:0.2423877051)98/100:0.0451072184,Potri.005G039900.1:0.1625604354)72.1/99:0.0169360840)99.5/100:0.0745309951)95.3/99:0.0573114395,Manes.08G124100.1:0.2696483280)97.8/100:0.0452382558)50.1/94:0.0275825334,(AT1G54730.2_AtEDL5:0.3316936053,((Manes.08G124000.1:0.0696774120,(Manes.09G162400.1:0.0445877923,Manes.09G162500.3:0.0668795754)85.9/100:0.0165372505)96.9/100:0.0347464055,Potri.013G027500.1:0.0970633236)93.7/99:0.0534436021)99.5/100:0.0677552528)98.9/100:0.1043945031)99.8/100:0.2419384752,((AT1G19450.1_AtEDL4:0.1023895416,AT1G75220.1_AtERDL6:0.0737393193)98.5/100:0.1103918160,(((Manes.18G023900.1:0.0670526274,Manes.05G158900.1:0.0460158179)100/100:0.0656618541,Potri.002G259900.5:0.0956389555)93.8/99:0.0404703088,(Manes.02G094100.1:0.0846903348,Potri.007G024300.1:0.1343173822)100/100:0.1306777136)39.8/75:0.0242857022)100/100:0.3684355944)100/100:0.6043134199,((((((AT4G02050.1_AtSTP7:0.1898139912,(Manes.14G139800.1:0.1136432712,(Potri.006G189100.2:0.0447421011,Potri.018G113300.1:0.0489744643)99.9/100:0.0925560270)98.1/100:0.0872679019)100/100:0.1499896846,(AT1G77210.1_AtSTP14:0.2385894535,((((Manes.03G025000.1:0.0669325053,Manes.16G111500.1:0.1262657122)99.8/100:0.0623031819,Potri.018G085200.1:0.0887684139)99.1/99:0.0457185980,Manes.15G030700.1:0.0948524932)40.2/94:0.0136725666,(Manes.01G182200.2:0.1145561472,(Potri.009G048200.2:0.0562807903,Potri.001G253800.1:0.0395609590)100/100:0.0976201304)62.4/86:0.0285743581)99.5/100:0.1586099997)100/100:0.2152393120)99.9/100:0.1185077615,((((((AT4G21480.1_AtSTP12:0.2055214674,AT1G11260.1_AtSTP1:0.1571165845)94.5/99:0.0821399769,((Manes.17G033300.1:0.0620209148,Manes.16G020100.1:0.0674756538)99.4/100:0.0555135662,(Potri.011G042100.1:0.0614935392,Potri.004G033600.1:0.0234327506)98.3/100:0.0502689038)99.5/100:0.0877671986)93.7/99:0.0621579061,(Manes.01G067100.1:0.1787622702,(Potri.003G121300.1:0.0620429943,Potri.001G110400.1:0.0462360133)100/100:0.1570318352)100/100:0.1581147060)93.6/98:0.0736415992,(((Potri.004G101900.1:0.0000035203,Potri.004G101950.1:0.0000035203)100/100:0.0182849259,Potri.004G109765.1:0.0019052292)67.2/100:0.0009840723,Potri.004G110630.1:0.0018458667)100/100:0.3350603156)98.3/100:0.0753865155,((((AT1G50310.1_AtSTP9:0.0967184797,AT3G19940.1_AtSTP10:0.1356087343)99.4/100:0.0873245510,AT5G23270.1_AtSTP11:0.2393722358)96.5/99:0.0703434062,(((Manes.11G102900.1:0.0673903915,Manes.04G053100.1:0.0890417044)100/100:0.0647945848,Potri.007G072800.1:0.1457196915)13.6/67:0.0232673876,(((Potri.007G073800.1:0.0000035203,Potri.007G073850.1:0.0000035203)100/100:0.0343448282,Potri.007G073900.2:0.0332606100)97.7/100:0.0209060197,Potri.005G090700.1:0.0507929237)99.4/100:0.0585187190)100/100:0.1007268851)91.2/91:0.0604813539,AT3G19930.1_AtSTP4:0.2941129337)96/99:0.0563018019)96.9/100:0.0580130392,((AT1G34580.1_AtSTP5:0.2792408381,(Manes.18G067900.4:0.0843134083,(Potri.002G096000.1:0.2040340900,Potri.002G095900.1:0.0632233445)94.1/99:0.0705430380)96.9/100:0.1131777746)100/100:0.3015068600,(AT5G61520.1_AtSTP3:0.3581783991,((Manes.06G132700.1:0.0860941777,Potri.016G120700.1:0.0890561851)87.6/100:0.0324343218,(Manes.06G132600.1:0.1231947805,Potri.004G233500.1:0.0843973521)100/100:0.1017470000)55/84:0.0854374142)99.5/100:0.1213333969)97/100:0.0943103327)97/100:0.0612248576)96.5/97:0.0604353255,(AT5G26340.1_AtSTP13:0.2415479772,((Manes.03G180400.1:0.0568718928,Manes.15G027300.1:0.0509410113)97.4/100:0.0467129186,(Potri.010G089800.1:0.0283764781,Potri.008G151100.2:0.0375706801)99.7/100:0.0658723040)97.3/99:0.0846701573)100/100:0.1807513943)88.7/81:0.0546309534,((AT1G07340.1_AtSTP2:0.3860917971,((((Manes.01G164600.2:0.0669348564,Manes.02G122000.1:0.0430059919)100/100:0.0850412947,Potri.009G042900.2:0.1544811445)99.5/100:0.0554634152,Manes.02G122100.1:0.0977833125)83/99:0.0375724047,Potri.001G248900.1:0.1099931536)99.6/100:0.1389186197)99.6/99:0.1180444017,(((AT3G05960.1_AtSTP6:0.0947412310,AT5G26250.1_AtSTP8:0.1260420140)100/100:0.1841456553,(Manes.15G027100.1:0.1771677094,(Potri.008G150700.1:0.0018967020,Potri.008G150800.3:0.0000031896)100/100:0.1314266945)99.6/100:0.1111466969)96.5/98:0.0713477474,(Manes.03G180600.1:0.1569414226,Potri.010G090000.1:0.1201938589)100/100:0.1915370340)76.7/81:0.0439802873)92.8/96:0.0768758973)100/100:0.6717139318,(((AT3G03090.1_AtVGT1:0.1021831699,AT5G17010.4_AtVGT2:0.0742296436)99.8/100:0.0973241001,(Manes.08G162600.1:0.1036511916,Potri.019G055600.1:0.0484148625)99.2/100:0.0761333790)99.1/100:0.2126569274,(AT5G59250.1_AtpSUT:0.1324870824,(Manes.02G128800.1:0.0617018339,Potri.001G244100.7:0.0911809544)95.1/99:0.0830933281)98.9/100:0.2031934548)100/100:0.8250872278)90.5/72:0.1492607659)71/43:0.0252046691,((AT4G35300.7_AtTST2:0.1452427428,(((AT1G20840.2_AtTST1:0.2753157415,((Manes.18G002700.3:0.0549074219,Manes.05G126200.15:0.0425757897)99.8/100:0.0557594093,(Potri.002G006200.1:0.0361359342,Potri.005G255400.1:0.0260558316)100/100:0.0768090813)98.6/100:0.0603106624)99.7/96:0.0753532057,((Manes.03G097500.5:0.0455647187,Manes.15G114800.3:0.0579591078)99.4/100:0.0576712849,(Potri.009G168500.4:0.0214490036,Potri.004G207100.7:0.0351659743)100/100:0.0628683272)98.6/100:0.0594906707)1.7/43:0.0162756843,(AT3G51490.2_AtTST3:0.2358603546,((Manes.02G115600.1:0.0801355588,Manes.02G115700.1:0.0620264871)99.9/93:0.0913069473,Potri.005G098900.1:0.1483026943)99.5/93:0.0851824179)99/91:0.0834283306)85.6/55:0.0626176977)100/100:0.9705762315,((((AT1G67300.2_AT1G67300:0.2406855067,((Manes.03G023200.6:0.0374493985,Manes.16G113700.3:0.0564759420)99.3/98:0.0496875201,Potri.018G083200.2:0.0586897977)96.2/97:0.0552471205)74.3/96:0.0435355263,(AT1G79820.2_AtSGB1:0.2450630151,(Manes.11G037500.1:0.0925460583,Potri.001G185300.1:0.0963537235)88.3/94:0.0402192209)94.8/95:0.0655594259)100/100:0.4081732358,(AT1G05030.1_AT1G05030:0.1761517579,(Manes.13G066800.9:0.1080965881,Potri.014G060800.1:0.0920300841)84.1/99:0.0943810463)100/100:0.4335401509)96.8/100:0.2128169113,(AT5G16150.3_AtPGLCT:0.1810896141,((Manes.01G111700.2:0.0350419170,Manes.02G069900.1:0.0561872162)99.8/100:0.0625323718,(Potri.004G097800.5:0.0293607897,Potri.017G116400.2:0.0361450299)99.1/100:0.0469164479)92.4/99:0.0671211252)100/100:0.3049535372)100/100:0.5345572698)26.9/42:0.0935982745)90.6/57:0.0724814371)100/100:0.3767829015,(AT2G43330.1_AtINT1:0.1471000835,(Manes.11G117700.1:0.1332931261,(Potri.007G126800.1:0.0457914872,Potri.017G032200.1:0.0446153898)99.6/100:0.0680882771)96.9/100:0.0960630132)100/100:0.2621016377)94.6/99:0.1123470793,(AT1G30220.1_AtINT2:0.2168176636,((Manes.17G073000.1:0.0666996660,Manes.15G123867.1:0.0430556142)94.4/100:0.0416698506,Potri.004G133340.1:0.0808484688)98.1/100:0.0880978436)94.5/100:0.0734408056)100/100:0.1505687913,((Manes.09G075200.1:0.1580046898,Potri.006G015300.1:0.1270109900)99.1/100:0.0666212383,(Manes.09G075100.2:0.1515083782,(Potri.006G015200.6:0.0437935523,Potri.016G010600.3:0.0666594798)99.7/100:0.0703437856)94.3/100:0.0392430406)98.9/100:0.0976737182)100/100:0.1424819337,AT4G16480.1_AtINT4:0.1243780681);
