# Supplementary material for: Symplasmic phloem loading and subcellular transport in storage roots are key factors for carbon allocation in cassava
Source: Plant Physiol. 2024 May 22;196(2):1322–39. doi: 10.1093/plphys/kiae298 (PMC11483629; doi:10.1093/plphys/kiae298)
Supplement: kiae298_Supplementary_Data [file kiae298_Supplementary_Data.zip › Editing_Supplementary File 6.treefile]

(AT1G15690.1_AtAVP1:0.1608137227,((((AT1G78920.2_AtAVP2:0.0619252474,AT1G16780.1_AtAVP3:0.0730013375)100/97:0.1553687817,(Manes.14G008800.4:0.0402159104,Manes.06G179000.2:0.0295343915)99.7/99:0.0345435242)77.8/65:0.0286630079,Potri.010G254200.4:0.0427386914)100/100:3.9920376770,((Manes.08G111900.1:0.0568240751,Manes.09G176300.1:0.0507470330)99.8/100:0.0544664214,(Potri.005G018700.1:0.0378069503,Potri.013G009400.1:0.0415282196)99.1/95:0.0336096581)85.6/81:0.1043393123)93.6/76:0.1324664533,((Manes.06G045100.1:0.1005746733,(Potri.006G063000.1:0.0300344159,Potri.018G119500.1:0.0357246714)99.7/83:0.0391145974)100/80:0.0865712179,(Manes.11G060700.1:0.0384193062,Manes.04G109900.1:0.0369572621)100/100:0.0826683933)28.6/45:0.0406542722);
