# Supplementary material for: Symplasmic phloem loading and subcellular transport in storage roots are key factors for carbon allocation in cassava
Source: Plant Physiol. 2024 May 22;196(2):1322–39. doi: 10.1093/plphys/kiae298 (PMC11483629; doi:10.1093/plphys/kiae298)
Supplement: kiae298_Supplementary_Data [file kiae298_Supplementary_Data.zip › Editing_Supplementary File 7.treefile]

(AT4G02280.1_AtSUS3:0.2233644537,((((((AT4G10120.3_AtSPS4F:0.1955432307,((Manes.18G109400.5:0.0497820042,Manes.02G203000.1:0.0518399216)100/100:0.0530222126,Potri.013G095500.1:0.0857506804)99/98:0.0854106506)100/99:0.3270622123,(AT1G04920.1_AtSPS3F:0.2386840509,(Manes.15G055400.4:0.1069766019,(Potri.001G317600.1:0.0332694155,Potri.017G057800.1:0.0415474478)100/100:0.0600481200)100/100:0.0924159145)100/100:0.2125336007)62/61:0.0668995218,((AT5G11110.1_AtSPS2F:0.2961383846,(Manes.16G123800.2:0.1037800213,Potri.018G025100.1:0.0985245766)99.9/100:0.0663828348)93.7/91:0.0483933504,(AT5G20280.1_AtSPS1F:0.2035301010,(Manes.14G117000.1:0.0796370875,(Potri.006G064300.1:0.0329700060,(Potri.T124307.1:0.0025502434,Potri.018G124677.1:0.0000025932)100/100:0.0417727974)100/100:0.0662241570)98.4/98:0.0380115588)94/92:0.0571259907)98.1/100:0.2257495920)100/100:2.1589620820,((AT1G73370.1_AtSUS6:0.3586763443,(AT5G37180.1_AtSUS5:0.3805119734,((Manes.01G123800.1:0.0612905492,Manes.02G081500.1:0.0427722610)100/100:0.0629530457,(Potri.004G081300.3:0.0592011220,Potri.017G139100.1:0.0524171630)100/100:0.0808172574)99.8/99:0.0718801842)100/80:0.1001034851)11.4/47:0.0338375522,(Manes.14G107800.2:0.1257209275,(Potri.015G029100.1:0.0432061440,Potri.012G037200.1:0.0530686337)100/100:0.0799076209)99.7/98:0.0752083835)100/98:0.3304438192)73.4/78:0.1249691021,((AT3G43190.1_AtSUS4:0.1054693830,AT5G20830.1_AtSUS1:0.1223163468)100/100:0.1189309174,((Manes.03G044400.5:0.0382279582,Manes.16G090600.2:0.0513193237)100/100:0.0482775387,(Potri.006G136700.3:0.0389558059,Potri.018G063500.1:0.0452401312)100/100:0.0605628357)99.4/98:0.0722830759)100/97:0.2229896924)99.6/99:0.0913356332,(AT5G49190.1_AtSUS2:0.2190117345,Manes.03G198900.3:0.1692776786)99.8/100:0.0777436740)94.1/94:0.0479931238,(Manes.01G221900.4:0.0862214015,Potri.002G202300.1:0.1016295857)99.7/99:0.0692550131);
