# Supplementary material for: Symplasmic phloem loading and subcellular transport in storage roots are key factors for carbon allocation in cassava
Source: Plant Physiol. 2024 May 22;196(2):1322–39. doi: 10.1093/plphys/kiae298 (PMC11483629; doi:10.1093/plphys/kiae298)
Supplement: kiae298_Supplementary_Data [file kiae298_Supplementary_Data.zip › Editing_Supplementary File 8.treefile]

(AT2G14670.1_AtSUC8:0.0331857656,(((((((AT2G02860.1_AtSUC3:0.1267043369,(Manes.05G099000.2:0.0711911796,(Potri.010G093600.2:0.0478148263,Potri.008G148100.2:0.0261103866)100/97:0.0713075710)97.2/94:0.1476122188)100/100:0.7799592914,(AT1G09960.1_AtSUC4:0.2601295837,((Manes.18G054200.1:0.0403132757,Manes.05G186600.1:0.0703809422)100/100:0.1035369801,Potri.002G106900.1:0.1299734055)93.6/95:0.0970438045)100/100:0.4462927690)99.3/100:0.2698645929,((Manes.18G099400.1:0.0772402351,Manes.02G190300.2:0.0833694860)98.7/99:0.0741905633,(Potri.019G085800.1:0.0407390777,Potri.013G115200.1:0.0595898685)100/100:0.1379168034)99.9/100:0.1382181298)100/100:0.2415903751,AT1G22710.1_AtSUC2:0.1526248906)99.1/99:0.0799014954,(AT1G71890.1_AtSUC5:0.1234598334,AT1G71880.1_AtSUC1:0.0729567277)99.8/100:0.0639657258)100/100:0.1497384261,AT5G06170.1_AtSUC9:0.0837354943)88.1/52:0.0128279516,AT5G43610.1_AtSUC6:0.0301493331)60.1/49:0.0059855755,AT1G66570.1_AtSUC7:0.0346416129);
