# Supplementary material for: Symplasmic phloem loading and subcellular transport in storage roots are key factors for carbon allocation in cassava
Source: Plant Physiol. 2024 May 22;196(2):1322–39. doi: 10.1093/plphys/kiae298 (PMC11483629; doi:10.1093/plphys/kiae298)
Supplement: kiae298_Supplementary_Data [file kiae298_Supplementary_Data.zip › Editing_Supplementary File 9.treefile]

(AT2G39060.1_AtSWEET9:0.2942451703,((((((((AT4G10850.1_AtSWEET7:0.0367997954,AT1G66770.1_AtSWEET6:0.1596044129)100/100:0.3078145699,((Manes.01G053100.1:0.0641151463,Manes.02G006600.1:0.1110186968)98.6/100:0.0993040172,Potri.003G143100.1:0.1625632406)95.9/99:0.1141267057)99/98:0.1992878414,(AT5G40260.1_AtSWEET8:0.4565754225,(Manes.15G183200.3:0.2142654194,Potri.001G344300.1:0.1799811672)97.5/99:0.1553405078)89.4/64:0.1008893651)39.8/37:0.0275237776,((AT3G28007.1_AtSWEET4:0.3516456607,AT5G62850.1_AtSWEET5:0.2527168099)89.7/72:0.0715407059,(Manes.06G103600.2:0.2298310264,Potri.015G074300.1:0.2142083963)96.1/99:0.1584471229)90.8/52:0.0497167830)99/99:0.1436265097,(((AT1G21460.1_AtSWEET1:0.1348427381,((Manes.18G086400.1:0.0812273420,Manes.02G174100.3:0.0505715450)95.8/99:0.0570744902,((Potri.002G072700.1:0.0000027809,Potri.002G072600.2:0.0000027809)100/100:0.0827892493,Potri.005G187300.3:0.0432514464)98.8/100:0.0834584524)95/98:0.1132709380)99.5/100:0.2483403901,(AT5G53190.1_AtSWEET3:0.1813953987,((Manes.14G018300.1:0.0833719798,Manes.06G157700.1:0.1228923345)98.1/100:0.0878889725,(Potri.015G021900.3:0.0646015745,Potri.012G031400.3:0.0452280701)98.3/99:0.0884783343)82.5/92:0.1311087533)100/100:0.4057558888)66.4/85:0.0915128422,((AT3G14770.1_AtSWEET2:0.2917448007,(Manes.03G078800.1:0.0837847045,(Potri.011G103600.1:0.0479756878,Potri.001G383000.6:0.0480569780)99.6/100:0.1052210576)80.8/94:0.0861790820)92.6/96:0.1053796915,(Manes.17G062900.1:0.1308691464,Potri.001G355500.1:0.1190930407)85/97:0.0524085259)100/100:0.4885798001)96.7/100:0.1619152031)92.9/94:0.1044231224,((((((AT4G15920.1_AtSWEET17:0.0902385374,AT3G16690.3_AtSWEET16:0.2028218007)100/100:0.2983252849,Potri.008G220600.1:0.0817923264)86/72:0.0441271672,(Manes.03G197300.3:0.0926921806,Manes.15G011300.1:0.0799731810)98.6/100:0.0773660522)61.8/67:0.0441438503,Potri.013G014500.1:0.2409569848)94.5/74:0.0869221053,((Manes.01G120400.1:0.1527292627,Potri.013G014400.1:0.1747045830)96.5/100:0.0616502147,Potri.005G023900.1:0.2302076830)84.2/96:0.0583715661)99.9/100:0.1860480794,((Manes.08G116300.1:0.1046175439,(Potri.013G013800.1:0.0943692322,Potri.013G013900.3:0.0868076892)90.9/98:0.0528422221)58.1/92:0.0443936649,(Manes.08G116200.1:0.1213844058,Manes.09G172000.1:0.0792095476)100/100:0.1425304325)99.6/100:0.1963047299)90.1/94:0.1022749280)100/100:0.3317120412,(((((AT4G25010.1_AtSWEET14:0.0806218117,AT5G50800.1_AtSWEET13:0.0672191131)100/100:0.1879443436,(AT3G48740.1_AtSWEET11:0.0706170394,AT5G23660.1_AtSWEET12:0.0780309826)100/100:0.1459282640)97.4/99:0.0817190520,(((Manes.14G047600.1:0.0527512647,Manes.06G123500.1:0.0833783866)87.9/97:0.0441275104,Potri.015G101700.1:0.1244766460)96.2/100:0.0695169865,Manes.06G123600.1:0.2670899197)87.5/97:0.0454458763)89.2/99:0.0483840730,(AT5G13170.1_AtSWEET15:0.2767750729,((Manes.13G006800.1:0.0531998507,Manes.12G006700.1:0.0521681950)99.3/100:0.0681490386,(Potri.003G166800.1:0.0643327207,Potri.001G060900.1:0.0364338974)98.7/100:0.0700444110)94.8/99:0.0839422207)99/99:0.1147686566)88.4/95:0.0361137441,(AT5G50790.1_AtSWEET10:0.2907343366,((Manes.14G047700.1:0.0526821629,Manes.06G123400.1:0.0404587472)99.4/100:0.0797809870,((Manes.14G047800.1:0.0816717484,(Manes.06G123200.1:0.0253310609,Manes.06G123300.1:0.0459292256)100/100:0.0837171590)97.6/99:0.0562880198,((Potri.015G101400.1:0.0646260319,Potri.015G101500.2:0.0693401702)84.6/96:0.0170279872,(Potri.015G101600.1:0.0483684779,Potri.012G103200.1:0.0589858170)93.8/98:0.0343821856)97.4/100:0.0466316866)15.7/67:0.0254074617)98.9/100:0.1142782032)96.1/99:0.0770290183)89.7/95:0.0602404458)41.8/75:0.0554102301,Manes.05G067401.1:0.3933453998)92.3/98:0.0858903721,(Manes.02G169700.1:0.1552701374,Potri.019G030500.1:0.2545731625)90.8/97:0.1092000978);
